# Supplementary material for: Bioengineering secreted proteases converts divergent Rcr3 orthologs and paralogs into extracellular immune co-receptors
Source: Plant Cell. 2024 Jun 26;36(9):3260–76. doi: 10.1093/plcell/koae183 (PMC11371160; doi:10.1093/plcell/koae183)
Supplement: koae183_Supplementary_Data [file koae183_supplementary_data.zip]

Archive with 8 entries (8 files):
- Author_Revisions_Checklist.pdf
- Supplementary Data Set S1 HR data supporting Figure 4.xlsx
- Supplementary Data Set S2 Plasmids used in this study.xlsx
- Supplementary Dataset S1.pdf
- Supplementary Dataset S2.zip
- Supplementary Dataset S3.zip
- Supplementary Figures.pdf
- tpc.00175.2024-s09.pdf
