# Supplementary material for: Bioengineering secreted proteases converts divergent Rcr3 orthologs and paralogs into extracellular immune co-receptors
Source: Plant Cell. 2024 Jun 26;36(9):3260–76. doi: 10.1093/plcell/koae183 (PMC11371160; doi:10.1093/plcell/koae183)
Supplement: koae183_Supplementary_Data [file koae183_supplementary_data.zip › Supplementary Data Set S1 HR data supporting Figure 4.xlsx]

## Sheet: Suppots Fig. 4A
Kourelis et all. (2024) 'Bioengineering proteases into coreceptors' Plant Cell
Supplementary Data Set S1. HR data for Rcr3 variants.
Construct	Backbone	HR	E193	L196	V199	Y201	D202	L204	L205	Q206	N208	G209	T213	T214	T216	N217
100-012	pJK100-012	4.91667	N	.	N	F	.	I	I	E	x	x	S	R	S	D
235-001	pJK100-012	5.33333	N	.	N	.	.	.	.	.	x	x	.	.	.	.
235-002	pJK100-012	4.25	N	.	N	.	.	.	I	E	x	x	S	.	S	D
235-003	pJK100-012	3.66667	.	.	.	.	.	.	I	E	x	x	S	.	S	D
235-004	pJK100-012	3.41667	.	.	.	.	.	.	I	E	x	x	.	.	.	.
235-005	pJK100-012	3.08333	.	.	.	.	.	.	.	E	x	x	.	.	.	.
235-006	pJK100-012	3.5	.	.	.	.	.	.	.	E	.	.	.	.	.	.
235-007	pJK100-012	5.41667	N	.	N	.	.	.	.	E	x	x	.	.	.	.
235-008	pJK100-012	4.91667	N	.	N	.	.	.	.	.	.	.	.	.	S	D
235-096	pJK100-012	5.33333	N	.	.	.	.	.	.	.	.	.	.	.	.	.
235-097	pJK100-012	3.75	.	.	N	.	.	.	.	.	.	.	.	.	.	.
235-100	pJK100-012	4	N	.	N	.	.	.	.	.	.	.	.	.	.	.
Pip1+	Pip1+	.	N	.	N	.	.	.	.	.	x	x	.	.	.	.
rNbRcr3	NatVar	.	G	L	.	.	E	.	.	E	x	x	.	T	.	D
NsRcr3	NatVar	.	K	F	.	.	E	.	.	E	x	x	.	T	.	D
CaRcr3	NatVar	.	D	Y	.	.	E	.	.	Q	x	x	.	T	.	N
SmRcr3	NatVar	.	N	W	.	.	D	.	.	Q	x	x	.	K	.	D
SpRcr3	NatVar	.	N	L	.	.	D	.	.	E	x	x	.	R	.	D
SlRcr3	NatVar	.	N	F	.	.	D	.	.	E	x	x	.	R	.	D
Rcr3slf	NatVar	.	N	F	.	.	D	.	.	E	x	x	.	I	.	D
Rcr3tbs2	NatVar	.	N	F	.	.	D	.	.	E	x	x	.	I	.	D
Rcr3tuba	NatVar	.	N	F	.	.	D	.	.	E	x	x	.	I	.	D
Rcr3tbs1	NatVar	.	N	F	.	.	D	.	.	E	x	x	.	I	.	D
Rcr3dms3	NatVar	.	N	F	.	.	D	.	.	E	x	x	.	I	.	D
Rcr3slf2	NatVar	.	N	F	.	.	D	.	.	E	x	x	.	I	.	D
Rcr3dms1	NatVar	.	N	F	.	.	D	.	.	E	x	x	.	I	.	D
Rcr3vcs	NatVar	.	N	F	.	.	D	.	.	E	x	x	.	I	.	D

## Sheet: Supports Fig. 4B
Kourelis et all. (2024) 'Bioengineering proteases into coreceptors' Plant Cell
Supplementary Data Set S1. HR data for Rcr3 variants.
Construct	Backbone	HR	I259	V261	A264	A265	N266	D267	E268	F269	H270	M271	G273	S274	I276	D278	S280	N282	S283	R284	L285	V291	S297	E298	E299	D300	T302	K303
pJK100-012	pJK100-012	6.41667	V	I	.	.	S	Q	D	L	Q	F	A	G	T	.	N	A	D	Q	I	A	D	.	.	x	Q	.
235-09	pJK100-012	5.91667	.	.	.	.	S	Q	D	L	Q	F	A	G	.	.	N	A	D	Q	I	.	D	.	.	x	Q	.
235-10	pJK100-012	6	.	.	.	.	S	Q	D	L	Q	F	A	G	.	.	N	A	D	Q	I	.	.	.	.	.	.	.
235-11	pJK100-012	6.41667	.	.	.	.	S	Q	D	L	Q	F	A	G	.	.	.	.	.	.	.	.	D	.	.	x	Q	.
235-12	pJK100-012	4.08333	.	.	.	.	.	.	.	.	.	.	.	.	.	.	N	A	D	Q	I	.	D	.	.	x	Q	.
235-13	pJK100-012	5.33333	.	.	.	.	S	Q	D	.	Q	.	.	.	.	.	N	A	D	.	.	.	D	.	.	.	Q	.
235-14	pJK100-012	4.75	.	.	.	.	.	Q	.	L	Q	F	.	.	T	.	.	.	D	.	.	.	D	.	.	.	.	.
235-15	pJK100-012	2.90909	.	.	.	.	.	.	.	.	.	.	.	.	T	.	.	.	D	.	.	.	D	.	.	.	.	.
235-16	pJK100-012	3.63636	.	.	.	.	.	Q	.	L	Q	F	.	.	.	.	.	.	.	.	.	.	.	.	.	.	.	.
235-22	pJK100-012	6.09091	.	.	.	.	S	Q	D	L	Q	F	.	.	.	.	N	A	D	.	.	.	D	.	.	.	Q	.
235-30	pJK100-012	5	.	.	.	.	S	Q	.	L	Q	F	A	G	.	.	.	.	.	.	.	.	.	.	.	.	.	.
235-33	pJK100-012	5.27273	.	.	.	.	S	Q	.	.	Q	F	A	G	.	.	.	.	.	.	.	.	.	.	.	.	.	.
Pip1+	Pip1+	.	.	.	.	.	S	Q	.	.	Q	F	A	G	.	.	.	A	D	.	I	.	.	.	.	.	.	.
rNbRcr3	NatVar	.	.	.	S	T	.	.	E	F	.	.	Q	.	.	H	S	A	E	R	.	A	.	E	Q	x	.	N
NsRcr3	NatVar	.	.	.	S	A	.	.	E	F	.	.	Q	.	.	H	S	A	Y	Q	.	A	.	E	Q	x	.	N
CaRcr3	NatVar	.	.	.	S	T	.	.	E	F	.	.	R	.	.	H	S	A	D	R	.	V	.	E	Q	x	.	K
SmRcr3	NatVar	.	.	.	A	T	.	.	E	F	.	.	A	.	.	Q	S	G	D	Q	.	A	.	G	Q	x	.	K
SpRcr3	NatVar	.	.	.	A	A	.	.	D	L	.	.	A	.	.	D	N	A	D	Q	.	A	.	E	E	x	.	K
SlRcr3	NatVar	.	.	.	A	A	.	.	D	L	.	.	A	.	.	D	N	A	D	R	.	A	.	E	E	x	.	K
Rcr3slf	NatVar	.	.	.	A	A	.	.	E	L	.	.	K	.	.	H	S	A	D	K	.	A	.	E	Q	x	.	K
Rcr3tbs2	NatVar	.	.	.	A	A	.	.	E	L	.	.	A	.	.	Q	S	A	D	Q	.	A	.	D	Q	x	.	K
Rcr3tuba	NatVar	.	.	.	A	A	.	.	E	L	.	.	A	.	.	Q	S	A	D	Q	.	A	.	E	Q	x	.	K
Rcr3tbs1	NatVar	.	.	.	A	A	.	.	E	L	.	.	A	.	.	H	S	A	D	N	.	A	.	E	Q	x	.	K
Rcr3dms3	NatVar	.	.	.	A	A	.	.	E	L	.	.	A	.	.	H	S	A	D	H	.	A	.	E	Q	x	.	K
Rcr3slf2	NatVar	.	.	.	A	A	.	.	E	L	.	.	A	.	.	H	S	A	D	R	.	A	.	E	Q	x	.	K
Rcr3dms1	NatVar	.	.	.	A	A	.	.	E	L	.	.	A	.	.	H	S	A	D	R	.	A	.	E	Q	x	.	K
Rcr3vcs	NatVar	.	.	.	A	A	.	.	E	L	.	.	A	.	.	H	S	A	D	R	.	A	.	E	Q	x	.	K

## Sheet: Supports Fig. 4C
Kourelis et all. (2024) 'Bioengineering proteases into coreceptors' Plant Cell
Supplementary Data Set S1. HR data for Rcr3 variants.
Construct	Backbone	HR	I306	V307	S313	D314	E318	Y320	R322	A324	V327	G328	V329	D330	G331	H333	G335	A337	V339	A340	F342	T344	A345	x346
pJK100-012	pJK100-012	5.83333	L	L	T	S	N	F	K	I	S	.	D	P	S	L	D	.	M	S	Y	N	I	A
pJK235-42	pJK235-10	5.81818	L	L	.	.	N	F	K	I	S	.	D	P	S	L	D	.	M	S	Y	N	I	A
pJK235-43	pJK235-10	6.18182	L	L	T	S	.	.	.	I	S	.	D	P	S	L	D	.	M	S	Y	N	I	A
pJK235-44	pJK235-10	6.27273	L	L	T	S	N	F	K	.	.	.	.	P	S	L	D	.	M	S	Y	N	I	A
pJK235-45	pJK235-10	3.27273	L	L	T	S	N	F	K	I	S	.	D	.	.	.	.	.	M	S	Y	N	I	A
pJK235-46	pJK235-10	2.81818	L	L	T	S	N	F	K	I	S	.	D	P	S	L	D	.	.	.	Y	N	I	A
pJK235-47	pJK235-10	6.72727	L	L	T	S	N	F	K	I	S	.	D	P	S	L	D	.	M	S	.	.	.	.
pJK235-62	pJK235-024	5.66667	.	.	.	.	.	.	.	.	.	.	D	P	S	L	D	.	M	S	Y	.	.	.
235-111	pJK100-012	5.41667	L	.	.	.	N	.	.	.	.	.	.	P	S	L	D	.	M	S	Y	.	.	.
235-112	pJK100-012	5.25	L	.	.	.	N	.	.	.	.	.	.	P	.	L	D	.	M	S	Y	.	.	.
235-113	pJK100-012	5.91667	L	.	.	.	N	.	.	.	.	.	.	.	.	L	D	.	M	S	Y	.	.	.
Pip1+	Pip1+	.	.	.	.	.	.	.	.	.	.	.	.	P	.	.	D	.	M	S	Y	.	.	.
rNbRcr3	NatVar	.	.	L	T	S	.	F	R	I	T	x	x	x	G	H	.	T	L	.	.	I	.	x
NsRcr3	NatVar	.	.	F	T	S	.	F	R	I	T	x	x	x	G	H	.	T	L	.	.	L	.	x
CaRcr3	NatVar	.	.	L	T	N	.	F	K	I	T	G	N	P	G	H	.	T	L	.	.	I	.	x
SmRcr3	NatVar	.	.	L	T	T	.	F	K	I	T	G	N	P	G	L	.	T	L	.	.	I	.	x
SpRcr3	NatVar	.	.	L	T	S	.	F	K	I	S	G	D	P	S	L	.	A	M	.	.	N	.	A
SlRcr3	NatVar	.	.	L	T	S	.	F	K	I	S	G	D	P	S	L	.	A	M	.	.	N	.	A
Rcr3slf	NatVar	.	.	L	T	T	.	Y	K	I	S	G	I	P	G	L	.	A	M	.	.	N	.	A
Rcr3tbs2	NatVar	.	.	L	T	T	.	F	K	L	S	G	N	S	G	L	.	A	M	.	.	N	.	A
Rcr3tuba	NatVar	.	.	L	T	T	.	F	K	I	S	G	N	P	G	L	.	A	M	.	.	N	.	A
Rcr3tbs1	NatVar	.	.	L	T	T	.	F	K	I	S	G	N	P	G	L	.	A	M	.	.	N	.	A
Rcr3dms3	NatVar	.	.	L	T	T	.	F	K	I	S	G	I	P	G	L	.	A	M	.	.	N	.	A
Rcr3slf2	NatVar	.	.	L	A	T	.	F	K	I	S	G	I	P	G	L	.	A	M	.	.	N	.	A
Rcr3dms1	NatVar	.	.	L	A	T	.	F	K	I	S	G	I	P	G	L	.	A	M	.	.	N	.	A
Rcr3vcs	NatVar	.	.	L	A	T	.	F	K	I	S	G	I	P	G	L	.	A	M	.	.	N	.	A
