# Supplementary material for: Bioengineering secreted proteases converts divergent Rcr3 orthologs and paralogs into extracellular immune co-receptors
Source: Plant Cell. 2024 Jun 26;36(9):3260–76. doi: 10.1093/plcell/koae183 (PMC11371160; doi:10.1093/plcell/koae183)
Supplement: koae183_Supplementary_Data [file koae183_supplementary_data.zip › Supplementary Data Set S2 Plasmids used in this study.xlsx]

## Sheet: Sheet1
Kourelis et all. (2024) 'Bioengineering proteases into coreceptors' Plant Cell
Supplementary Data Set S2. Plasmid construction
Template	PCR primers	Oligo-annealing	Synthesis	Product	Antibiotic	Name	Purpose	RE	Plasmids	Comment	Experiment	Publication	DOI
-	-	-	-	pBSK(+) Simple-Amp	-	pBSK(+)Simple-Amp	Cloning	-	-	-	Cloning	Biomatik	-
-	-	-	-	pL0M-3UT-t35S	Spec	pICH41414	General L0M	-	-	Addgene #50337	L0M	Engler et al., 2014	https://doi.org/10.1021/sb4001504
-	-	-	-	pL0M-P5U-2x35S-TMV	Spec	pICH51288	General L0M	-	-	Addgene #50269	L0M	Engler et al., 2014	https://doi.org/10.1021/sb4001504
-	-	-	-	pL0M-C2-6xHis-15259	Spec	EC15259	General L0M	-	-	-	Cloning	ENSA consortium	-
-	-	-	-	pL0V-C1-15457 [AGGT-GGTG]	Spec/LacZ	EC15457	Cloning	-	-	-	Cloning	ENSA consortium	-
-	-	-	-	pL0M-nsCDS1--CIP1ΔSP	Spec	pFGH026	General L0M	BpiI	pICH41264	-	L0M	Grosse-Holz et al., 2018	https://doi.org/10.1111/pbi.12916
-	-	-	-	pL0M-C1-Epic1ΔSP	Spec	pFGH084	General L0M	BpiI	EC15457	-	L0M	Grosse-Holz et al., 2018	https://doi.org/10.1111/pbi.12916
-	-	-	-	pL1V2-F1	Kan/LacZ	pJK001	Cloning	BpiI	pAGM4723, pICH47732, pICH41722	pAGM4723, partial RB Overdrive	Cloning	Grosse-Holz et al., 2018	https://doi.org/10.1111/pbi.12916
-	-	-	-	pL0M-SP-NtPR1a-SP_PIV2	Spec	pJK002	General L0M	BpiI	pICH41258	-	L0M	Grosse-Holz et al., 2018	https://doi.org/10.1111/pbi.12916
-	-	-	-	pL0M-C1-Pip1	Spec	pJK007	General L0M	BpiI	EC15457	-	L0M	Kourelis et al., 2020	https://doi.org/10.1038/s41467-020-18069-5
-	-	-	-	pL2M-P19//2x35S::NtPR1a-Cf-2ΔSP	Kan	pJK024	Binary Agro L2M	BsaI	pJK268c, pICH51288, pICH41414, pJK002, pJK369	ThermoFisher GeneArt GeneOptimizer codon-optimized for Solanum lycopersicum	HR	Kourelis et al., 2020	https://doi.org/10.1038/s41467-020-18069-5
-	-	-	-	pL2M-2x35S::p19	Kan	pJK050c	Binary Agro L2M	BsaI	pJK001c, pICH51288, pICH41414, pJK046	-	ABPP	Kourelis et al., 2020	https://doi.org/10.1038/s41467-020-18069-5
pET28b/pMDC123SB	TTGGTCTCACTCCATTTCGCGGGATCGAGATCTCG/TTGGTCTCACGCTTGGCGAATGGGACGCGCCCTG - AAAGCGTGAGACCATTAGGCACCCCAGG/AAGGAGTGAGACCGTCGAGGTGCAGACTGG	-	-	pET28b-GG	Kan/ccdB	pJK082	Cloning	BsaI-2step	-	-	Cloning	Kourelis et al., 2020	https://doi.org/10.1038/s41467-020-18069-5
-	-	-	AATGAAAAAGACAGCTATCGCGATTGCAGTGGCACTGGCTGGTTTCGCTACCGTTGCGCAAGCTCATCACCATCACCATCACGAAAACCTATACTTCCA/ACCTTGGAAGTATAGGTTTTCGTGATGGTGATGGTGATGAGCTTGCGCAACGGTAGCGAAACCAGCCAGTGCCACTGCAATCGCGATAGCTGTCTTTTT	pL0M-NT2-OmpA-6xHis6-TEV	Spec	pJK120	General L0M	BpiI	pICH41258	-	L0M	Kourelis et al., 2020	https://doi.org/10.1038/s41467-020-18069-5
-	-	-	-	pET28b-T7::OmpA-6xHis-Avr2ΔSP_T7	Kan	pJK152	Expression	BsaI	pJK082, pJP001, pJK120,pJK019,pJP002	-	E. coli protein purification	Kourelis et al., 2020	https://doi.org/10.1038/s41467-020-18069-5
-	-	-	-	pL2M-P19//2x35S::NtPR1a-Avr2ΔSP	Kan	pJK225	Binary Agro L2M	BsaI	pJK268c, pICH51288, pICH41414, pJK002, pJK019	-	HR	Kourelis et al., 2020	https://doi.org/10.1038/s41467-020-18069-5
-	-	-	-	pL2M-P19//2x35S::NtPR1a-Rcr3pimΔSP	Kan	pJK284	Binary Agro L2M	BsaI	pJK268c, pICH51288, pICH41414, pJK002, pJP004	-	HR/ABPP	Kourelis et al., 2020	https://doi.org/10.1038/s41467-020-18069-5
-	-	-	-	pL2M-P19//2x35S::NtPR1a-Avr2ΔSP^C53x	Kan	pJK325	Binary Agro L2M	BsaI	pJK268c, pICH51288, pICH41414, pJK002, pSM001	-	HR	Kourelis et al., 2020	https://doi.org/10.1038/s41467-020-18069-5
-	-	-	-	pL2M-P19//2x35S::NtPR1a-SmRcr3ΔSP	Kan	pJK419-03	Binary Agro L2M	BsaI	pJK268c, pICH51288, pICH41414, pJK002, pJK418-03	-	HR/ABPP	Kourelis et al., 2020	https://doi.org/10.1038/s41467-020-18069-5
cDNA	TTGAAGACAAAATGGCTTTCAATTTTTGCCTT/TTGAAGACAAAAGCCTAATTAACATTGAAATTATTGGAG	-	-	pL2M-P19//2x35S::NtRcr3	Kan	pJK419-06	Binary Agro L2M	BsaI	pJK268c, pICH51288, pICH41414, pJK002	-	HR/ABPP	Kourelis et al., 2020	https://doi.org/10.1038/s41467-020-18069-5
pJK419-06	TTGAAGACAAAACGGAGGATTTATGACCAATGC/TTGAAGACAACGTTGCAGCCATTGTTATTGGTG	-	-	pL2M-P19//2x35S::NtRcr3^K194N	Kan	pJK419-14	Binary Agro L2M	BpiI	-	-	HR/ABPP	Kourelis et al., 2020	https://doi.org/10.1038/s41467-020-18069-5
pJK402	TTGGTCTCACAGACTACCCTTACGAAACGCAACAAG/TTGGTCTCATCTGATTCAGTGGAAATTCCACCATTTTC	-	-	pL2M-P19//2x35S::NtPR1a-rNbRcr3ΔSP	Kan	pJK432	Binary Agro L2M	BsaI	-	-	HR/ABPP	Kourelis et al., 2020	https://doi.org/10.1038/s41467-020-18069-5
pJK432	TTGAAGACAAAATGGAGGATTGATGACCAATGC/TTGAAGACAACATTGCAGCCATAGTTATTGGTGG	-	-	pL2M-P19//2x35S::NtPR1a-rNbRcr3ΔSP^G194N	Kan	pJK483	Binary Agro L2M	BpiI	-	-	HR/ABPP	Kourelis et al., 2020	https://doi.org/10.1038/s41467-020-18069-5
-	-	-	-	pL2M-P19//2x35S::NtPR1a-Pip1ΔSP	Kan	pJK488	Binary Agro L2M	BsaI	pJK268c, pICH51288, pICH41414, pJK002, pJP005	-	HR/ABPP	Kourelis et al., 2020	https://doi.org/10.1038/s41467-020-18069-5
-	-	-	TTGAAGACAAGGAGTAATACGACTCACTATAGGGGAATTGTGAGCGGATAACAATTCCCCTCTAGAAATAATTTTGTTTAACTTTAAGAAGGAGATATACAATGTTGTCTTCAA	pL0M-P5U-T7-LacO-T7 transl Strong RBS	Spec	pJP001	General L0M	BpiI	pICH41295	-	L0M	Kourelis et al., 2020	https://doi.org/10.1038/s41467-020-18069-5
-	-	-	TTGAAGACAAGCTTGGATCCGGCTGCTAACAAAGCCCGAAAGGAAGCTGAGTTGGCTGCTGCCACCGCTGAGCAATAACTAGCATAACCCCTTGGGGCCTCTAAACGGGTCTTGAGGGGTTTTTTGCTGAAAGGAGGAACTATATCCGGATCGCTTTGTCTTCAA	pL0M-3UT-T7 terminator	Spec	pJP002	General L0M	BpiI	pICH41276	-	L0M	Kourelis et al., 2020	https://doi.org/10.1038/s41467-020-18069-5
-	-	-	-	pET28b-T7::OmpA-6xHis-Avr2ΔSP^C53X_T7	Kan	pSM153	Expression	BsaI	pJK082, pJP001, pJK120, pSM001, pJP002	-	E. coli protein purification	Kourelis et al., 2020	https://doi.org/10.1038/s41467-020-18069-5
-	CTCTCGAGAAAAGGCGCAGCCAGCCAAAACTGTC/CGGTACCTTAGTGATGGTGATGGTGATGCGCTATGTTTGGATAAGAAGACATCTTTG	-	-	pPINKa-HC-Rcr3lyc-6xHis	Carb	-	Pichia	XhoI/KpnI	pPinkα-HC	-	Pichia protein purification	Paulus et al., 2019	https://doi.org/10.1073/pnas.1921101117
-	-	-	-	pL1V2-F1	Kan/LacZ	pJK001c	Cloning	BpiI	pICSL4723, pICH47732, pICH41722	-	Cloning	Paulus et al., 2019	https://doi.org/10.1073/pnas.1921101117
-	-	-	TTGAAGACAAGGTCGCAGCCAGCCAAAACTGTCCGTGTCTGAGAGACACGAGCTGTGGATGTCACGTCATGGACGCGTTTACAAGGACGAAGTAGAAAAAGGAGAACGATTCATGATTTTCAAAGAAAACATGAAATTCATTGAGTCAGTCAATAAGGCAGGGAATCTGTCTTACAAGTTAGGGATGAATGAATTTGCAGATATTACTTCACAAGAGTTTTTGGCTAAATTTACTGGATTAAACATACCTAATTCATATCTTTCACCTTCTCCAATGTCATCAACAGAATTTAAAATTAATGATCTTAGCGATGATTACATGCCGTCTAACTTGGACTGGAGAGAGTCTGGGGCTGTCACTCAAGTGAAACATCAAGGTCGATGTGGATGTTGCTGGGC…	pL0M-C1-Rcr3	Spec	pJK006	General L0M	BpiI	EC15457	-	L0M	Paulus et al., 2019	https://doi.org/10.1073/pnas.1921101117
pPinkα-HC/pICH41308	ttgaagacaagcttgccggccatttaaatacagg/ttgaagacaatgacagtgttttcagctaatatttgagc - ttgaagacaagtcaagactttcccaggcg/ttgaagacaatccattgcattcatatacttgg - ttgaagacaatggaaaccgaagtgttggg/ttgaagacaagtcttaatgttccactgacttctgac - ttgaagacaaagaccaaacaagactcgcttcg/ttgaagacaagtcccgcggtatcattgcag - ttgaagacaaggacccacgctcaccggctc/ttgaagacaaacctcttttctcgagagataccccttc - ttgaagacaaaggttgagaccaagcagctggcacgacaggtttcc/ttgaag…	-	-	pPINKa-HC^nsCDS1	Carb/LacZ	pJK101	Cloning	BpiI	-	-	Cloning	Paulus et al., 2019	https://doi.org/10.1073/pnas.1921101117
-	-	-	-	pL2M-P19//2x35S::NtPR1-Rcr3ΔSP^C154A,C155A-6xHis	Kan	pJK145	Binary Agro L2M	BsaI	pJK268, pICH51288, pJK002, EC15259, pICH41414, pJK149	pAGM4723, partial RB Overdrive	Peptide	Paulus et al., 2019	https://doi.org/10.1073/pnas.1921101117
pJK006	TTGAAGACAACTGCATGGGCGTTTTCTGCAGTTGG/TTGAAGACAAGCAGCTCCACATCGACCTTGATGTTTCAC	-	-	pL0M-C1-Rcr3ΔSP^C154A,C155A	Spec	pJK149	L0M	BpiI	EC15457	-	Cloning	Paulus et al., 2019	https://doi.org/10.1073/pnas.1921101117
-	-	-	-	pPINKa-HC-Rcr3pim-6xHis	Carb	pJK206	Pichia	BsaI	pJK101, pJK006, EC15259	-	Pichia protein purification	Paulus et al., 2019	https://doi.org/10.1073/pnas.1921101117
-	-	-	-	pPINKa-HC-Rcr3ΔSP^C154A,C155A-6xHis	Carb	pJK209	Pichia	BsaI	pJK101, pJK149, EC15259	-	Pichia protein purification	Paulus et al., 2019	https://doi.org/10.1073/pnas.1921101117
-	-	-	-	pL1V2-p19-F2	Kan/LacZ	pJK268	Cloning	BpiI	pAGM4723, pJK263, pICH47742, pICH41744	pAGM4723, partial RB Overdrive	Cloning	Paulus et al., 2019	https://doi.org/10.1073/pnas.1921101117
-	-	-	-	pL1V2-p19-F2	Kan/LacZ	pJK268c	Cloning	BpiI	pICSL4723, pJK263, pICH47742, pICH41744	-	Cloning	Paulus et al., 2019	https://doi.org/10.1073/pnas.1921101117
-	-	-	-	pL2M-P19-2x35S::NtPR1a-nsCDS1_t35S	Kan	pJK497	Cloning	BsaI	pJK268c, pICH51288, pICH41414, pJK002, pICH41264	-	Cloning	Paulus et al., 2019	https://doi.org/10.1073/pnas.1921101117
-	-	-	-	pL2M-P19//2x35S::NtPR1a-Pip1-6xHIS	Kan	pJK083	Binary Agro L2M	BsaI	pJK268, pICH51288, pJK002, EC15259, pICH41414, pJK007	pAGM4723, partial RB overdrive	Peptide	Schuster et al., 2022	https://doi.org/10.1007/978-1-0716-2079-3_5
-	-	-	-	pET28b-T7::OmpA-6xHis-TEV-EPIC2BΔSP_T7	Kan	pJK157	Expression	BsaI	pJK082, pJP001, pJK120, pJK017, pJP002	-	-	Schuster et al., 2023	https://doi.org/10.1101/2023.05.29.541874
-	-	-	-	pL-1V-Kan [ACAT-TTGT]	Kan/LacZ	pAGM1311	Cloning	-	-	-	Cloning	Weber et al., 2011	https://doi.org/10.1371/journal.pone.0016765
-	-	-	-	pL0V-nsCDS1 [AGGT-GCTT]	Spec/LacZ	pICH41264	Cloning	-	-	Addgene #47993	Cloning	Weber et al., 2011	https://doi.org/10.1371/journal.pone.0016765
-	-	-	-	pL2M-P19//2x35S::NtPR1-Rcr3ΔSP-6xHis	Kan	pJK026	Binary Agro L2M	BsaI	pJK268, pICH51288, pJK002, EC15259, pICH41414, pJK006	pAGM4723, partial RB Overdrive	Peptide	This work	-
-	-	-	-	pL0M-nsCDS1-P0P1P2P3P4P5P6	Spec	pJK049-001	General L0M	BpiI	pICH41264, pJK110, pJK111, pJK112, pJK113, pJK114, pJK115, pJK185	Pip1	L0M	This work	-
-	-	-	-	pL0M-nsCDS1-P0P1P2P3P4P5R6	Spec	pJK049-002	General L0M	BpiI	pICH41264, pJK110, pJK111, pJK112, pJK113, pJK114, pJK115, pJK186	-	L0M	This work	-
-	-	-	-	pL0M-nsCDS1-P0P1P2P3P4R5P6	Spec	pJK049-003	General L0M	BpiI	pICH41264, pJK110, pJK111, pJK112, pJK113, pJK114, pJK107, pJK185	-	L0M	This work	-
-	-	-	-	pL0M-nsCDS1-P0P1P2P3P4R5R6	Spec	pJK049-004	General L0M	BpiI	pICH41264, pJK110, pJK111, pJK112, pJK113, pJK114, pJK107, pJK186	-	L0M	This work	-
-	-	-	-	pL0M-nsCDS1-P0P1P2P3R4P5P6	Spec	pJK049-005	General L0M	BpiI	pICH41264, pJK110, pJK111, pJK112, pJK113, pJK106, pJK115, pJK185	-	L0M	This work	-
-	-	-	-	pL0M-nsCDS1-P0P1P2P3R4P5R6	Spec	pJK049-006	General L0M	BpiI	pICH41264, pJK110, pJK111, pJK112, pJK113, pJK106, pJK115, pJK186	-	L0M	This work	-
-	-	-	-	pL0M-nsCDS1-P0P1P2P3R4R5P6	Spec	pJK049-007	General L0M	BpiI	pICH41264, pJK110, pJK111, pJK112, pJK113, pJK106, pJK107, pJK185	-	L0M	This work	-
-	-	-	-	pL0M-nsCDS1-P0P1P2P3R4R5R6	Spec	pJK049-008	General L0M	BpiI	pICH41264, pJK110, pJK111, pJK112, pJK113, pJK106, pJK107, pJK186	-	L0M	This work	-
-	-	-	-	pL0M-nsCDS1-P0P1P2R3P4P5P6	Spec	pJK049-009	General L0M	BpiI	pICH41264, pJK110, pJK111, pJK112, pJK105, pJK114, pJK115, pJK185	-	L0M	This work	-
-	-	-	-	pL0M-nsCDS1-P0P1P2R3P4P5R6	Spec	pJK049-010	General L0M	BpiI	pICH41264, pJK110, pJK111, pJK112, pJK105, pJK114, pJK115, pJK186	-	L0M	This work	-
-	-	-	-	pL0M-nsCDS1-P0P1P2R3P4R5P6	Spec	pJK049-011	General L0M	BpiI	pICH41264, pJK110, pJK111, pJK112, pJK105, pJK114, pJK107, pJK185	-	L0M	This work	-
-	-	-	-	pL0M-nsCDS1-P0P1P2R3P4R5R6	Spec	pJK049-012	General L0M	BpiI	pICH41264, pJK110, pJK111, pJK112, pJK105, pJK114, pJK107, pJK186	-	L0M	This work	-
-	-	-	-	pL0M-nsCDS1-P0P1P2R3R4P5P6	Spec	pJK049-013	General L0M	BpiI	pICH41264, pJK110, pJK111, pJK112, pJK105, pJK106, pJK115, pJK185	-	L0M	This work	-
-	-	-	-	pL0M-nsCDS1-P0P1P2R3R4P5R6	Spec	pJK049-014	General L0M	BpiI	pICH41264, pJK110, pJK111, pJK112, pJK105, pJK106, pJK115, pJK186	-	L0M	This work	-
-	-	-	-	pL0M-nsCDS1-P0P1P2R3R4R5P6	Spec	pJK049-015	General L0M	BpiI	pICH41264, pJK110, pJK111, pJK112, pJK105, pJK106, pJK107, pJK185	-	L0M	This work	-
-	-	-	-	pL0M-nsCDS1-P0P1P2R3R4R5R6	Spec	pJK049-016	General L0M	BpiI	pICH41264, pJK110, pJK111, pJK112, pJK105, pJK106, pJK107, pJK186	-	L0M	This work	-
-	-	-	-	pL0M-nsCDS1-P0P1R2P3P4P5P6	Spec	pJK049-017	General L0M	BpiI	pICH41264, pJK110, pJK111, pJK104, pJK113, pJK114, pJK115, pJK185	-	L0M	This work	-
-	-	-	-	pL0M-nsCDS1-P0P1R2P3P4P5R6	Spec	pJK049-018	General L0M	BpiI	pICH41264, pJK110, pJK111, pJK104, pJK113, pJK114, pJK115, pJK186	-	L0M	This work	-
-	-	-	-	pL0M-nsCDS1-P0P1R2P3P4R5P6	Spec	pJK049-019	General L0M	BpiI	pICH41264, pJK110, pJK111, pJK104, pJK113, pJK114, pJK107, pJK185	-	L0M	This work	-
-	-	-	-	pL0M-nsCDS1-P0P1R2P3P4R5R6	Spec	pJK049-020	General L0M	BpiI	pICH41264, pJK110, pJK111, pJK104, pJK113, pJK114, pJK107, pJK186	-	L0M	This work	-
-	-	-	-	pL0M-nsCDS1-P0P1R2P3R4P5P6	Spec	pJK049-021	General L0M	BpiI	pICH41264, pJK110, pJK111, pJK104, pJK113, pJK106, pJK115, pJK185	-	L0M	This work	-
-	-	-	-	pL0M-nsCDS1-P0P1R2P3R4P5R6	Spec	pJK049-022	General L0M	BpiI	pICH41264, pJK110, pJK111, pJK104, pJK113, pJK106, pJK115, pJK186	-	L0M	This work	-
-	-	-	-	pL0M-nsCDS1-P0P1R2P3R4R5P6	Spec	pJK049-023	General L0M	BpiI	pICH41264, pJK110, pJK111, pJK104, pJK113, pJK106, pJK107, pJK185	-	L0M	This work	-
-	-	-	-	pL0M-nsCDS1-P0P1R2P3R4R5R6	Spec	pJK049-024	General L0M	BpiI	pICH41264, pJK110, pJK111, pJK104, pJK113, pJK106, pJK107, pJK186	-	L0M	This work	-
-	-	-	-	pL0M-nsCDS1-P0P1R2R3P4P5P6	Spec	pJK049-025	General L0M	BpiI	pICH41264, pJK110, pJK111, pJK104, pJK105, pJK114, pJK115, pJK185	-	L0M	This work	-
-	-	-	-	pL0M-nsCDS1-P0P1R2R3P4P5R6	Spec	pJK049-026	General L0M	BpiI	pICH41264, pJK110, pJK111, pJK104, pJK105, pJK114, pJK115, pJK186	-	L0M	This work	-
-	-	-	-	pL0M-nsCDS1-P0P1R2R3P4R5P6	Spec	pJK049-027	General L0M	BpiI	pICH41264, pJK110, pJK111, pJK104, pJK105, pJK114, pJK107, pJK185	-	L0M	This work	-
-	-	-	-	pL0M-nsCDS1-P0P1R2R3P4R5R6	Spec	pJK049-028	General L0M	BpiI	pICH41264, pJK110, pJK111, pJK104, pJK105, pJK114, pJK107, pJK186	-	L0M	This work	-
-	-	-	-	pL0M-nsCDS1-P0P1R2R3R4P5P6	Spec	pJK049-029	General L0M	BpiI	pICH41264, pJK110, pJK111, pJK104, pJK105, pJK106, pJK115, pJK185	-	L0M	This work	-
-	-	-	-	pL0M-nsCDS1-P0P1R2R3R4P5R6	Spec	pJK049-030	General L0M	BpiI	pICH41264, pJK110, pJK111, pJK104, pJK105, pJK106, pJK115, pJK186	-	L0M	This work	-
-	-	-	-	pL0M-nsCDS1-P0P1R2R3R4R5P6	Spec	pJK049-031	General L0M	BpiI	pICH41264, pJK110, pJK111, pJK104, pJK105, pJK106, pJK107, pJK185	-	L0M	This work	-
-	-	-	-	pL0M-nsCDS1-P0P1R2R3R4R5R6	Spec	pJK049-032	General L0M	BpiI	pICH41264, pJK110, pJK111, pJK104, pJK105, pJK106, pJK107, pJK186	-	L0M	This work	-
-	-	-	-	pL0M-nsCDS1-P0R1P2P3P4P5P6	Spec	pJK049-033	General L0M	BpiI	pICH41264, pJK110, pJK103, pJK112, pJK113, pJK114, pJK115, pJK185	-	L0M	This work	-
-	-	-	-	pL0M-nsCDS1-P0R1P2P3P4P5R6	Spec	pJK049-034	General L0M	BpiI	pICH41264, pJK110, pJK103, pJK112, pJK113, pJK114, pJK115, pJK186	-	L0M	This work	-
-	-	-	-	pL0M-nsCDS1-P0R1P2P3P4R5P6	Spec	pJK049-035	General L0M	BpiI	pICH41264, pJK110, pJK103, pJK112, pJK113, pJK114, pJK107, pJK185	-	L0M	This work	-
-	-	-	-	pL0M-nsCDS1-P0R1P2P3P4R5R6	Spec	pJK049-036	General L0M	BpiI	pICH41264, pJK110, pJK103, pJK112, pJK113, pJK114, pJK107, pJK186	-	L0M	This work	-
-	-	-	-	pL0M-nsCDS1-P0R1P2P3R4P5P6	Spec	pJK049-037	General L0M	BpiI	pICH41264, pJK110, pJK103, pJK112, pJK113, pJK106, pJK115, pJK185	-	L0M	This work	-
-	-	-	-	pL0M-nsCDS1-P0R1P2P3R4P5R6	Spec	pJK049-038	General L0M	BpiI	pICH41264, pJK110, pJK103, pJK112, pJK113, pJK106, pJK115, pJK186	-	L0M	This work	-
-	-	-	-	pL0M-nsCDS1-P0R1P2P3R4R5P6	Spec	pJK049-039	General L0M	BpiI	pICH41264, pJK110, pJK103, pJK112, pJK113, pJK106, pJK107, pJK185	-	L0M	This work	-
-	-	-	-	pL0M-nsCDS1-P0R1P2P3R4R5R6	Spec	pJK049-040	General L0M	BpiI	pICH41264, pJK110, pJK103, pJK112, pJK113, pJK106, pJK107, pJK186	-	L0M	This work	-
-	-	-	-	pL0M-nsCDS1-P0R1P2R3P4P5P6	Spec	pJK049-041	General L0M	BpiI	pICH41264, pJK110, pJK103, pJK112, pJK105, pJK114, pJK115, pJK185	-	L0M	This work	-
-	-	-	-	pL0M-nsCDS1-P0R1P2R3P4P5R6	Spec	pJK049-042	General L0M	BpiI	pICH41264, pJK110, pJK103, pJK112, pJK105, pJK114, pJK115, pJK186	-	L0M	This work	-
-	-	-	-	pL0M-nsCDS1-P0R1P2R3P4R5P6	Spec	pJK049-043	General L0M	BpiI	pICH41264, pJK110, pJK103, pJK112, pJK105, pJK114, pJK107, pJK185	-	L0M	This work	-
-	-	-	-	pL0M-nsCDS1-P0R1P2R3P4R5R6	Spec	pJK049-044	General L0M	BpiI	pICH41264, pJK110, pJK103, pJK112, pJK105, pJK114, pJK107, pJK186	-	L0M	This work	-
-	-	-	-	pL0M-nsCDS1-P0R1P2R3R4P5P6	Spec	pJK049-045	General L0M	BpiI	pICH41264, pJK110, pJK103, pJK112, pJK105, pJK106, pJK115, pJK185	-	L0M	This work	-
-	-	-	-	pL0M-nsCDS1-P0R1P2R3R4P5R6	Spec	pJK049-046	General L0M	BpiI	pICH41264, pJK110, pJK103, pJK112, pJK105, pJK106, pJK115, pJK186	-	L0M	This work	-
-	-	-	-	pL0M-nsCDS1-P0R1P2R3R4R5P6	Spec	pJK049-047	General L0M	BpiI	pICH41264, pJK110, pJK103, pJK112, pJK105, pJK106, pJK107, pJK185	-	L0M	This work	-
-	-	-	-	pL0M-nsCDS1-P0R1P2R3R4R5R6	Spec	pJK049-048	General L0M	BpiI	pICH41264, pJK110, pJK103, pJK112, pJK105, pJK106, pJK107, pJK186	-	L0M	This work	-
-	-	-	-	pL0M-nsCDS1-P0R1R2P3P4P5P6	Spec	pJK049-049	General L0M	BpiI	pICH41264, pJK110, pJK103, pJK104, pJK113, pJK114, pJK115, pJK185	-	L0M	This work	-
-	-	-	-	pL0M-nsCDS1-P0R1R2P3P4P5R6	Spec	pJK049-050	General L0M	BpiI	pICH41264, pJK110, pJK103, pJK104, pJK113, pJK114, pJK115, pJK186	-	L0M	This work	-
-	-	-	-	pL0M-nsCDS1-P0R1R2P3P4R5P6	Spec	pJK049-051	General L0M	BpiI	pICH41264, pJK110, pJK103, pJK104, pJK113, pJK114, pJK107, pJK185	-	L0M	This work	-
-	-	-	-	pL0M-nsCDS1-P0R1R2P3P4R5R6	Spec	pJK049-052	General L0M	BpiI	pICH41264, pJK110, pJK103, pJK104, pJK113, pJK114, pJK107, pJK186	-	L0M	This work	-
-	-	-	-	pL0M-nsCDS1-P0R1R2P3R4P5P6	Spec	pJK049-053	General L0M	BpiI	pICH41264, pJK110, pJK103, pJK104, pJK113, pJK106, pJK115, pJK185	-	L0M	This work	-
-	-	-	-	pL0M-nsCDS1-P0R1R2P3R4P5R6	Spec	pJK049-054	General L0M	BpiI	pICH41264, pJK110, pJK103, pJK104, pJK113, pJK106, pJK115, pJK186	-	L0M	This work	-
-	-	-	-	pL0M-nsCDS1-P0R1R2P3R4R5P6	Spec	pJK049-055	General L0M	BpiI	pICH41264, pJK110, pJK103, pJK104, pJK113, pJK106, pJK107, pJK185	-	L0M	This work	-
-	-	-	-	pL0M-nsCDS1-P0R1R2P3R4R5R6	Spec	pJK049-056	General L0M	BpiI	pICH41264, pJK110, pJK103, pJK104, pJK113, pJK106, pJK107, pJK186	-	L0M	This work	-
-	-	-	-	pL0M-nsCDS1-P0R1R2R3P4P5P6	Spec	pJK049-057	General L0M	BpiI	pICH41264, pJK110, pJK103, pJK104, pJK105, pJK114, pJK115, pJK185	-	L0M	This work	-
-	-	-	-	pL0M-nsCDS1-P0R1R2R3P4P5R6	Spec	pJK049-058	General L0M	BpiI	pICH41264, pJK110, pJK103, pJK104, pJK105, pJK114, pJK115, pJK186	-	L0M	This work	-
-	-	-	-	pL0M-nsCDS1-P0R1R2R3P4R5P6	Spec	pJK049-059	General L0M	BpiI	pICH41264, pJK110, pJK103, pJK104, pJK105, pJK114, pJK107, pJK185	-	L0M	This work	-
-	-	-	-	pL0M-nsCDS1-P0R1R2R3P4R5R6	Spec	pJK049-060	General L0M	BpiI	pICH41264, pJK110, pJK103, pJK104, pJK105, pJK114, pJK107, pJK186	-	L0M	This work	-
-	-	-	-	pL0M-nsCDS1-P0R1R2R3R4P5P6	Spec	pJK049-061	General L0M	BpiI	pICH41264, pJK110, pJK103, pJK104, pJK105, pJK106, pJK115, pJK185	-	L0M	This work	-
-	-	-	-	pL0M-nsCDS1-P0R1R2R3R4P5R6	Spec	pJK049-062	General L0M	BpiI	pICH41264, pJK110, pJK103, pJK104, pJK105, pJK106, pJK115, pJK186	-	L0M	This work	-
-	-	-	-	pL0M-nsCDS1-P0R1R2R3R4R5P6	Spec	pJK049-063	General L0M	BpiI	pICH41264, pJK110, pJK103, pJK104, pJK105, pJK106, pJK107, pJK185	-	L0M	This work	-
-	-	-	-	pL0M-nsCDS1-P0R1R2R3R4R5R6	Spec	pJK049-064	General L0M	BpiI	pICH41264, pJK110, pJK103, pJK104, pJK105, pJK106, pJK107, pJK186	-	L0M	This work	-
-	-	-	-	pL2M-2x35S::NtPR1a-P0P1P2P3P4P5P6	Kan	pJK100-001	Binary Agro L2M	BsaI	pJK001, pICH51288, pJK002, pICH41414, pJK049-001	pAGM4723, partial RB Overdrive	HR/ABPP	This work	-
-	-	-	-	pL2M-2x35S::NtPR1a-P0P1P2P3P4P5R6	Kan	pJK100-002	Binary Agro L2M	BsaI	pJK001, pICH51288, pJK002, pICH41414, pJK049-002	pAGM4723, partial RB Overdrive	HR/ABPP	This work	-
-	-	-	-	pL2M-2x35S::NtPR1a-P0P1P2P3P4R5P6	Kan	pJK100-003	Binary Agro L2M	BsaI	pJK001, pICH51288, pJK002, pICH41414, pJK049-003	pAGM4723, partial RB Overdrive	HR/ABPP	This work	-
-	-	-	-	pL2M-2x35S::NtPR1a-P0P1P2P3P4R5R6	Kan	pJK100-004	Binary Agro L2M	BsaI	pJK001, pICH51288, pJK002, pICH41414, pJK049-004	pAGM4723, partial RB Overdrive	HR/ABPP	This work	-
-	-	-	-	pL2M-2x35S::NtPR1a-P0P1P2P3R4P5P6	Kan	pJK100-005	Binary Agro L2M	BsaI	pJK001, pICH51288, pJK002, pICH41414, pJK049-005	pAGM4723, partial RB Overdrive	HR/ABPP	This work	-
-	-	-	-	pL2M-2x35S::NtPR1a-P0P1P2P3R4P5R6	Kan	pJK100-006	Binary Agro L2M	BsaI	pJK001, pICH51288, pJK002, pICH41414, pJK049-006	pAGM4723, partial RB Overdrive	HR/ABPP	This work	-
-	-	-	-	pL2M-2x35S::NtPR1a-P0P1P2P3R4R5P6	Kan	pJK100-007	Binary Agro L2M	BsaI	pJK001, pICH51288, pJK002, pICH41414, pJK049-007	pAGM4723, partial RB Overdrive	HR/ABPP	This work	-
-	-	-	-	pL2M-2x35S::NtPR1a-P0P1P2P3R4R5R6	Kan	pJK100-008	Binary Agro L2M	BsaI	pJK001, pICH51288, pJK002, pICH41414, pJK049-008	pAGM4723, partial RB Overdrive	HR/ABPP	This work	-
-	-	-	-	pL2M-2x35S::NtPR1a-P0P1P2R3P4P5P6	Kan	pJK100-009	Binary Agro L2M	BsaI	pJK001, pICH51288, pJK002, pICH41414, pJK049-009	pAGM4723, partial RB Overdrive	HR/ABPP	This work	-
-	-	-	-	pL2M-2x35S::NtPR1a-P0P1P2R3P4P5R6	Kan	pJK100-010	Binary Agro L2M	BsaI	pJK001, pICH51288, pJK002, pICH41414, pJK049-010	pAGM4723, partial RB Overdrive	HR/ABPP	This work	-
-	-	-	-	pL2M-2x35S::NtPR1a-P0P1P2R3P4R5P6	Kan	pJK100-011	Binary Agro L2M	BsaI	pJK001, pICH51288, pJK002, pICH41414, pJK049-011	pAGM4723, partial RB Overdrive	HR/ABPP	This work	-
-	-	-	-	pL2M-2x35S::NtPR1a-P0P1P2R3P4R5R6	Kan	pJK100-012	Binary Agro L2M	BsaI	pJK001, pICH51288, pJK002, pICH41414, pJK049-012	pAGM4723, partial RB Overdrive	HR/ABPP	This work	-
-	-	-	-	pL2M-2x35S::NtPR1a-P0P1P2R3R4P5P6	Kan	pJK100-013	Binary Agro L2M	BsaI	pJK001, pICH51288, pJK002, pICH41414, pJK049-013	pAGM4723, partial RB Overdrive	HR/ABPP	This work	-
-	-	-	-	pL2M-2x35S::NtPR1a-P0P1P2R3R4P5R6	Kan	pJK100-014	Binary Agro L2M	BsaI	pJK001, pICH51288, pJK002, pICH41414, pJK049-014	pAGM4723, partial RB Overdrive	HR/ABPP	This work	-
-	-	-	-	pL2M-2x35S::NtPR1a-P0P1P2R3R4R5P6	Kan	pJK100-015	Binary Agro L2M	BsaI	pJK001, pICH51288, pJK002, pICH41414, pJK049-015	pAGM4723, partial RB Overdrive	HR/ABPP	This work	-
-	-	-	-	pL2M-2x35S::NtPR1a-P0P1P2R3R4R5R6	Kan	pJK100-016	Binary Agro L2M	BsaI	pJK001, pICH51288, pJK002, pICH41414, pJK049-016	pAGM4723, partial RB Overdrive	HR/ABPP	This work	-
-	-	-	-	pL2M-2x35S::NtPR1a-P0P1R2P3P4P5P6	Kan	pJK100-017	Binary Agro L2M	BsaI	pJK001, pICH51288, pJK002, pICH41414, pJK049-017	pAGM4723, partial RB Overdrive	HR/ABPP	This work	-
-	-	-	-	pL2M-2x35S::NtPR1a-P0P1R2P3P4P5R6	Kan	pJK100-018	Binary Agro L2M	BsaI	pJK001, pICH51288, pJK002, pICH41414, pJK049-018	pAGM4723, partial RB Overdrive	HR/ABPP	This work	-
-	-	-	-	pL2M-2x35S::NtPR1a-P0P1R2P3P4R5P6	Kan	pJK100-019	Binary Agro L2M	BsaI	pJK001, pICH51288, pJK002, pICH41414, pJK049-019	pAGM4723, partial RB Overdrive	HR/ABPP	This work	-
-	-	-	-	pL2M-2x35S::NtPR1a-P0P1R2P3P4R5R6	Kan	pJK100-020	Binary Agro L2M	BsaI	pJK001, pICH51288, pJK002, pICH41414, pJK049-020	pAGM4723, partial RB Overdrive	HR/ABPP	This work	-
-	-	-	-	pL2M-2x35S::NtPR1a-P0P1R2P3R4P5P6	Kan	pJK100-021	Binary Agro L2M	BsaI	pJK001, pICH51288, pJK002, pICH41414, pJK049-021	pAGM4723, partial RB Overdrive	HR/ABPP	This work	-
-	-	-	-	pL2M-2x35S::NtPR1a-P0P1R2P3R4P5R6	Kan	pJK100-022	Binary Agro L2M	BsaI	pJK001, pICH51288, pJK002, pICH41414, pJK049-022	pAGM4723, partial RB Overdrive	HR/ABPP	This work	-
-	-	-	-	pL2M-2x35S::NtPR1a-P0P1R2P3R4R5P6	Kan	pJK100-023	Binary Agro L2M	BsaI	pJK001, pICH51288, pJK002, pICH41414, pJK049-023	pAGM4723, partial RB Overdrive	HR/ABPP	This work	-
-	-	-	-	pL2M-2x35S::NtPR1a-P0P1R2P3R4R5R6	Kan	pJK100-024	Binary Agro L2M	BsaI	pJK001, pICH51288, pJK002, pICH41414, pJK049-024	pAGM4723, partial RB Overdrive	HR/ABPP	This work	-
-	-	-	-	pL2M-2x35S::NtPR1a-P0P1R2R3P4P5P6	Kan	pJK100-025	Binary Agro L2M	BsaI	pJK001, pICH51288, pJK002, pICH41414, pJK049-025	pAGM4723, partial RB Overdrive	HR/ABPP	This work	-
-	-	-	-	pL2M-2x35S::NtPR1a-P0P1R2R3P4P5R6	Kan	pJK100-026	Binary Agro L2M	BsaI	pJK001, pICH51288, pJK002, pICH41414, pJK049-026	pAGM4723, partial RB Overdrive	HR/ABPP	This work	-
-	-	-	-	pL2M-2x35S::NtPR1a-P0P1R2R3P4R5P6	Kan	pJK100-027	Binary Agro L2M	BsaI	pJK001, pICH51288, pJK002, pICH41414, pJK049-027	pAGM4723, partial RB Overdrive	HR/ABPP	This work	-
-	-	-	-	pL2M-2x35S::NtPR1a-P0P1R2R3P4R5R6	Kan	pJK100-028	Binary Agro L2M	BsaI	pJK001, pICH51288, pJK002, pICH41414, pJK049-028	pAGM4723, partial RB Overdrive	HR/ABPP	This work	-
-	-	-	-	pL2M-2x35S::NtPR1a-P0P1R2R3R4P5P6	Kan	pJK100-029	Binary Agro L2M	BsaI	pJK001, pICH51288, pJK002, pICH41414, pJK049-029	pAGM4723, partial RB Overdrive	HR/ABPP	This work	-
-	-	-	-	pL2M-2x35S::NtPR1a-P0P1R2R3R4P5R6	Kan	pJK100-030	Binary Agro L2M	BsaI	pJK001, pICH51288, pJK002, pICH41414, pJK049-030	pAGM4723, partial RB Overdrive	HR/ABPP	This work	-
-	-	-	-	pL2M-2x35S::NtPR1a-P0P1R2R3R4R5P6	Kan	pJK100-031	Binary Agro L2M	BsaI	pJK001, pICH51288, pJK002, pICH41414, pJK049-031	pAGM4723, partial RB Overdrive	HR/ABPP	This work	-
-	-	-	-	pL2M-2x35S::NtPR1a-P0P1R2R3R4R5R6	Kan	pJK100-032	Binary Agro L2M	BsaI	pJK001, pICH51288, pJK002, pICH41414, pJK049-032	pAGM4723, partial RB Overdrive	HR/ABPP	This work	-
-	-	-	-	pL2M-2x35S::NtPR1a-P0R1P2P3P4P5P6	Kan	pJK100-033	Binary Agro L2M	BsaI	pJK001, pICH51288, pJK002, pICH41414, pJK049-033	pAGM4723, partial RB Overdrive	HR/ABPP	This work	-
-	-	-	-	pL2M-2x35S::NtPR1a-P0R1P2P3P4P5R6	Kan	pJK100-034	Binary Agro L2M	BsaI	pJK001, pICH51288, pJK002, pICH41414, pJK049-034	pAGM4723, partial RB Overdrive	HR/ABPP	This work	-
-	-	-	-	pL2M-2x35S::NtPR1a-P0R1P2P3P4R5P6	Kan	pJK100-035	Binary Agro L2M	BsaI	pJK001, pICH51288, pJK002, pICH41414, pJK049-035	pAGM4723, partial RB Overdrive	HR/ABPP	This work	-
-	-	-	-	pL2M-2x35S::NtPR1a-P0R1P2P3P4R5R6	Kan	pJK100-036	Binary Agro L2M	BsaI	pJK001, pICH51288, pJK002, pICH41414, pJK049-036	pAGM4723, partial RB Overdrive	HR/ABPP	This work	-
-	-	-	-	pL2M-2x35S::NtPR1a-P0R1P2P3R4P5P6	Kan	pJK100-037	Binary Agro L2M	BsaI	pJK001, pICH51288, pJK002, pICH41414, pJK049-037	pAGM4723, partial RB Overdrive	HR/ABPP	This work	-
-	-	-	-	pL2M-2x35S::NtPR1a-P0R1P2P3R4P5R6	Kan	pJK100-038	Binary Agro L2M	BsaI	pJK001, pICH51288, pJK002, pICH41414, pJK049-038	pAGM4723, partial RB Overdrive	HR/ABPP	This work	-
-	-	-	-	pL2M-2x35S::NtPR1a-P0R1P2P3R4R5P6	Kan	pJK100-039	Binary Agro L2M	BsaI	pJK001, pICH51288, pJK002, pICH41414, pJK049-039	pAGM4723, partial RB Overdrive	HR/ABPP	This work	-
-	-	-	-	pL2M-2x35S::NtPR1a-P0R1P2P3R4R5R6	Kan	pJK100-040	Binary Agro L2M	BsaI	pJK001, pICH51288, pJK002, pICH41414, pJK049-040	pAGM4723, partial RB Overdrive	HR/ABPP	This work	-
-	-	-	-	pL2M-2x35S::NtPR1a-P0R1P2R3P4P5P6	Kan	pJK100-041	Binary Agro L2M	BsaI	pJK001, pICH51288, pJK002, pICH41414, pJK049-041	pAGM4723, partial RB Overdrive	HR/ABPP	This work	-
-	-	-	-	pL2M-2x35S::NtPR1a-P0R1P2R3P4P5R6	Kan	pJK100-042	Binary Agro L2M	BsaI	pJK001, pICH51288, pJK002, pICH41414, pJK049-042	pAGM4723, partial RB Overdrive	HR/ABPP	This work	-
-	-	-	-	pL2M-2x35S::NtPR1a-P0R1P2R3P4R5P6	Kan	pJK100-043	Binary Agro L2M	BsaI	pJK001, pICH51288, pJK002, pICH41414, pJK049-043	pAGM4723, partial RB Overdrive	HR/ABPP	This work	-
-	-	-	-	pL2M-2x35S::NtPR1a-P0R1P2R3P4R5R6	Kan	pJK100-044	Binary Agro L2M	BsaI	pJK001, pICH51288, pJK002, pICH41414, pJK049-044	pAGM4723, partial RB Overdrive	HR/ABPP	This work	-
-	-	-	-	pL2M-2x35S::NtPR1a-P0R1P2R3R4P5P6	Kan	pJK100-045	Binary Agro L2M	BsaI	pJK001, pICH51288, pJK002, pICH41414, pJK049-045	pAGM4723, partial RB Overdrive	HR/ABPP	This work	-
-	-	-	-	pL2M-2x35S::NtPR1a-P0R1P2R3R4P5R6	Kan	pJK100-046	Binary Agro L2M	BsaI	pJK001, pICH51288, pJK002, pICH41414, pJK049-046	pAGM4723, partial RB Overdrive	HR/ABPP	This work	-
-	-	-	-	pL2M-2x35S::NtPR1a-P0R1P2R3R4R5P6	Kan	pJK100-047	Binary Agro L2M	BsaI	pJK001, pICH51288, pJK002, pICH41414, pJK049-047	pAGM4723, partial RB Overdrive	HR/ABPP	This work	-
-	-	-	-	pL2M-2x35S::NtPR1a-P0R1P2R3R4R5R6	Kan	pJK100-048	Binary Agro L2M	BsaI	pJK001, pICH51288, pJK002, pICH41414, pJK049-048	pAGM4723, partial RB Overdrive	HR/ABPP	This work	-
-	-	-	-	pL2M-2x35S::NtPR1a-P0R1R2P3P4P5P6	Kan	pJK100-049	Binary Agro L2M	BsaI	pJK001, pICH51288, pJK002, pICH41414, pJK049-049	pAGM4723, partial RB Overdrive	HR/ABPP	This work	-
-	-	-	-	pL2M-P19//2x35S::NtPR1a-P0P1P2P3P4R5R6	Kan	pJK100-04p	Binary Agro L2M	BsaI	pJK268c, pICH51288, pJK002, pICH41414, pJK049-004	-	HR/ABPP	This work	-
-	-	-	-	pL2M-2x35S::NtPR1a-P0R1R2P3P4P5R6	Kan	pJK100-050	Binary Agro L2M	BsaI	pJK001, pICH51288, pJK002, pICH41414, pJK049-050	pAGM4723, partial RB Overdrive	HR/ABPP	This work	-
-	-	-	-	pL2M-2x35S::NtPR1a-P0R1R2P3P4R5P6	Kan	pJK100-051	Binary Agro L2M	BsaI	pJK001, pICH51288, pJK002, pICH41414, pJK049-051	pAGM4723, partial RB Overdrive	HR/ABPP	This work	-
-	-	-	-	pL2M-2x35S::NtPR1a-P0R1R2P3P4R5R6	Kan	pJK100-052	Binary Agro L2M	BsaI	pJK001, pICH51288, pJK002, pICH41414, pJK049-052	pAGM4723, partial RB Overdrive	HR/ABPP	This work	-
-	-	-	-	pL2M-2x35S::NtPR1a-P0R1R2P3R4P5P6	Kan	pJK100-053	Binary Agro L2M	BsaI	pJK001, pICH51288, pJK002, pICH41414, pJK049-053	pAGM4723, partial RB Overdrive	HR/ABPP	This work	-
-	-	-	-	pL2M-2x35S::NtPR1a-P0R1R2P3R4P5R6	Kan	pJK100-054	Binary Agro L2M	BsaI	pJK001, pICH51288, pJK002, pICH41414, pJK049-054	pAGM4723, partial RB Overdrive	HR/ABPP	This work	-
-	-	-	-	pL2M-2x35S::NtPR1a-P0R1R2P3R4R5P6	Kan	pJK100-055	Binary Agro L2M	BsaI	pJK001, pICH51288, pJK002, pICH41414, pJK049-055	pAGM4723, partial RB Overdrive	HR/ABPP	This work	-
-	-	-	-	pL2M-2x35S::NtPR1a-P0R1R2P3R4R5R6	Kan	pJK100-056	Binary Agro L2M	BsaI	pJK001, pICH51288, pJK002, pICH41414, pJK049-056	pAGM4723, partial RB Overdrive	HR/ABPP	This work	-
-	-	-	-	pL2M-2x35S::NtPR1a-P0R1R2R3P4P5P6	Kan	pJK100-057	Binary Agro L2M	BsaI	pJK001, pICH51288, pJK002, pICH41414, pJK049-057	pAGM4723, partial RB Overdrive	HR/ABPP	This work	-
-	-	-	-	pL2M-2x35S::NtPR1a-P0R1R2R3P4P5R6	Kan	pJK100-058	Binary Agro L2M	BsaI	pJK001, pICH51288, pJK002, pICH41414, pJK049-058	pAGM4723, partial RB Overdrive	HR/ABPP	This work	-
-	-	-	-	pL2M-2x35S::NtPR1a-P0R1R2R3P4R5P6	Kan	pJK100-059	Binary Agro L2M	BsaI	pJK001, pICH51288, pJK002, pICH41414, pJK049-059	pAGM4723, partial RB Overdrive	HR/ABPP	This work	-
-	-	-	-	pL2M-2x35S::NtPR1a-P0R1R2R3P4R5R6	Kan	pJK100-060	Binary Agro L2M	BsaI	pJK001, pICH51288, pJK002, pICH41414, pJK049-060	pAGM4723, partial RB Overdrive	HR/ABPP	This work	-
-	-	-	-	pL2M-2x35S::NtPR1a-P0R1R2R3R4P5P6	Kan	pJK100-061	Binary Agro L2M	BsaI	pJK001, pICH51288, pJK002, pICH41414, pJK049-061	pAGM4723, partial RB Overdrive	HR/ABPP	This work	-
-	-	-	-	pL2M-2x35S::NtPR1a-P0R1R2R3R4P5R6	Kan	pJK100-062	Binary Agro L2M	BsaI	pJK001, pICH51288, pJK002, pICH41414, pJK049-062	pAGM4723, partial RB Overdrive	HR/ABPP	This work	-
-	-	-	-	pL2M-2x35S::NtPR1a-P0R1R2R3R4R5P6	Kan	pJK100-063	Binary Agro L2M	BsaI	pJK001, pICH51288, pJK002, pICH41414, pJK049-063	pAGM4723, partial RB Overdrive	HR/ABPP	This work	-
-	-	-	-	pL2M-2x35S::NtPR1a-P0R1R2R3R4R5R6	Kan	pJK100-064	Binary Agro L2M	BsaI	pJK001, pICH51288, pJK002, pICH41414, pJK049-064	pAGM4723, partial RB Overdrive	HR/ABPP	This work	-
-	-	-	-	pL2M-P19//2x35S::NtPR1a-P0P1P2R3P4P5P6	Kan	pJK100-09p	Binary Agro L2M	BsaI	pJK268c, pICH51288, pJK002, pICH41414, pJK049-009	-	HR/ABPP	This work	-
-	-	-	-	pL2M-P19//2x35S::NtPR1a-P0P1P2R3P4P5R6	Kan	pJK100-10p	Binary Agro L2M	BsaI	pJK268c, pICH51288, pJK002, pICH41414, pJK049-010	-	HR/ABPP	This work	-
-	-	-	-	pL2M-P19//2x35S::NtPR1a-P0P1P2R3P4R5P6	Kan	pJK100-11p	Binary Agro L2M	BsaI	pJK268c, pICH51288, pJK002, pICH41414, pJK049-011	-	HR/ABPP	This work	-
-	-	-	-	pL2M-P19//2x35S::NtPR1a-P0P1P2R3P4R5R6	Kan	pJK100-12p	Binary Agro L2M	BsaI	pJK268c, pICH51288, pJK002, pICH41414, pJK049-012	-	HR/ABPP	This work	-
-	-	-	-	pL2M-P19//2x35S::NtPR1a-P0P1P2R3R4R5R6	Kan	pJK100-16p	Binary Agro L2M	BsaI	pJK268c, pICH51288, pJK002, pICH41414, pJK049-016	-	HR/ABPP	This work	-
-	-	-	-	pL2M-P19//2x35S::NtPR1a-P0P1R2R3P4R5R6	Kan	pJK100-28p	Binary Agro L2M	BsaI	pJK268c, pICH51288, pJK002, pICH41414, pJK049-028	-	HR/ABPP	This work	-
-	-	-	-	pL2M-P19//2x35S::NtPR1a-P0P1R2R3R4R5R6	Kan	pJK100-32p	Binary Agro L2M	BsaI	pJK268c, pICH51288, pJK002, pICH41414, pJK049-032	-	HR/ABPP	This work	-
-	-	-	-	pL2M-P19//2x35S::NtPR1a-P0R1P2R3P4R5R6	Kan	pJK100-44p	Binary Agro L2M	BsaI	pJK268c, pICH51288, pJK002, pICH41414, pJK049-044	-	HR/ABPP	This work	-
-	-	-	-	pL2M-P19//2x35S::NtPR1a-P0R1P2R3R4R5R6	Kan	pJK100-48p	Binary Agro L2M	BsaI	pJK268c, pICH51288, pJK002, pICH41414, pJK049-048	-	HR/ABPP	This work	-
-	-	-	-	pL2M-P19//2x35S::NtPR1a-P0R1R2R3P4R5R6	Kan	pJK100-60p	Binary Agro L2M	BsaI	pJK268c, pICH51288, pJK002, pICH41414, pJK049-060	-	HR/ABPP	This work	-
-	-	-	-	pL2M-P19//2x35S::NtPR1a-P0R1R2R3R4R5R6	Kan	pJK100-64p	Binary Agro L2M	BsaI	pJK268c, pICH51288, pJK002, pICH41414, pJK049-064	-	HR/ABPP	This work	-
-	-	-	ACTTATTGAAGACAAAGGTCGCAGCCAGCCAAAACTGTCCGTGTCTGAGAGACACGAGCTGTGGATGTCACGTCATGGACGCGTTTACAAGGACGAAGTAGAAAAAGGAGAACGATTCATGATTTTCAAAGAAAACATGAAATTCATTGAGTCAGTCAATAAGGCAGGGAATCTGTCTTACAAGTTAGGGATGAATGAATTTGCAGATATTACTTCACAAGAGTTTTTGGCTAAATTTACTGGATTAAACATACCTAATTCATATCTTTCACCTTCTCCAATGTCATCAACAGAATTTAAAATTAATGATCTTAGCGATGATTACATGCCGTTGTCTTCAAACTTA	pL-1M-Rcr3#0 [AGGT-GCCG]	Carb	pJK102	L-1M	SmaI	pBSK(+) Simple-Amp	Biomatik gene synthesis	L-1M	This work	-
-	-	-	ACTTATTGAAGACAAGCCGTCTAACTTGGACTGGAGAGAGTCTGGGGCTGTCACTCAAGTGAAACATCAAGGTCGATGTGGATGTTGCTGGGCGTTTTCTGTTGTCTTCAAACTTA	pL-1M-Rcr3#1 [GCCG-TCTG]	Carb	pJK103	L-1M	SmaI	pBSK(+) Simple-Amp	Biomatik gene synthesis	L-1M	This work	-
-	-	-	ACTTATTGAAGACAATCTGCAGTTGGATCACTAGAAGGAGCCTACAAAATTGCAACAGGCAACTTGATGGAATTCTCTGAACAGGAACTTCTCGATTGCACCACCAACAATTATGGCTGCTTGTCTTCAAACTT	pL-1M-Rcr3#2 [TCTG-CTGC]	Carb	pJK104	L-1M	SmaI	pBSK(+) Simple-Amp	Biomatik gene synthesis	L-1M	This work	-
-	-	-	ACTTATTGAAGACAACTGCAACGGAGGTTTAATGACGAATGCATTCGATTTTATCATAGAAAATGGTGGAATTTCAAGGGAATCAGACTATTTGTCTTCAAACTTA	pL-1M-Rcr3#3 [CTGC-CTAT]	Carb	pJK105	L-1M	SmaI	pBSK(+) Simple-Amp	Biomatik gene synthesis	L-1M	This work	-
-	-	-	ACTTATTGAAGACAACTATGAATACCTAGGTGAACAGTACACATGCAGAAGCCGAGAGAAAACAGCAGCAGTGCAAATAAGTAGTTATAAAGTCGTGCCTGAAGGTGAAACATCACTATTACAAGCCGTAACTAAACAGCTTGTCTTCAAACTTA	pL-1M-Rcr3#4 [CTAT-CAGC]	Carb	pJK106	L-1M	SmaI	pBSK(+) Simple-Amp	Biomatik gene synthesis	L-1M	This work	-
-	-	-	ACTTATTGAAGACAACAGCCAGTGTCCATTGGAATAGCTGCTAGCCAAGATTTACAGTTTTACGCGGGAGGAACTTATGACGGAAACTGTGCCGATCAAATTAACCATGCTGTAACAGCGATAGGATATGGAACTGATGAGGAAGGTCAGAAATATTGGTTGTCTTCAAACTTA	pL-1M-Rcr3#5 [CAGC-TTGG]	Carb	pJK107	L-1M	SmaI	pBSK(+) Simple-Amp	Biomatik gene synthesis	L-1M	This work	-
-	-	-	ACTTATTGAAGACAATTGGTTGTTGAAGAATTCATGGGGAACAAGTTGGGGCGAGAATGGGTTTATGAAAATTATAAGAGATTCTGGGGATCCTTCAGGTCTTTGTGATATCGCAAAGATGTCATCTTATCCAAACATAGCAGGTGTTGTCTTCAAACTTA	pL-1M-Rcr3#6ΔSTOP [TTGG-GGTG]	Carb	pJK108	L-1M	SmaI	pBSK(+) Simple-Amp	Biomatik gene synthesis	L-1M	This work	-
-	-	-	ACTTATTGAAGACAAAGGTCGCAACTTAAAAGAATTATCCATGCTTGAAAGGCATGAAAATTGGATGGTTCATCATGGACGTGTATACAAAGATGATATAGAAAAAGAACACCGCTTCAAGACATTCAAGGAAAACGTTGAGTTCATCGAATCTTTCAACAAGAACGGAACTCAACGTTATAAGCTAGCCGTCAATAAATATGCTGATCTGACCACTGAGGAATTCACAACATCATTTATGGGGCTCGACACTTCATTACTATCCCAGCAAGAATCAACAGCTACAACAACGTCCTTTAAATATGATAGTGTGACTGAAGTGCCGTTGTCTTCAAACTTA	pL-1M-Pip1#0 [AGGT-GCCG]	Carb	pJK110	L-1M	SmaI	pBSK(+) Simple-Amp	Biomatik gene synthesis	L-1M	This work	-
-	-	-	ACTTATTGAAGACAAGCCGAATAGCATGGACTGGAGAAAGAGAGGGAGTGTCACAGGAGTCAAGGATCAAGGTGTATGTGGATGTTGTTGGGCATTTTCTGTTGTCTTCAAACTTA	pL-1M-Pip1#1 [GCCG-TCTG]	Carb	pJK111	L-1M	SmaI	pBSK(+) Simple-Amp	Biomatik gene synthesis	L-1M	This work	-
-	-	-	ACTTATTGAAGACAATCTGCGGCCGCGGCTATAGAAGGAGCATATCAAATTGCAAACAACGAACTAATCTCTCTTTCAGAGCAACAACTATTGGATTGCTCTACGCAGAACAAAGGCTGCTTGTCTTCAAACTT	pL-1M-Pip1#2 [TCTG-CTGC]	Carb	pJK112	L-1M	SmaI	pBSK(+) Simple-Amp	Biomatik gene synthesis	L-1M	This work	-
-	-	-	ACTTATTGAAGACAACTGCGAGGGCGGACTAATGACTGTCGCTTACGACTTCTTACTTCAGAACAATGGCGGGGGCATTACCACAGAGACTAACTATTTGTCTTCAAACTTA	pL-1M-Pip1#3 [CTGC-CTAT]	Carb	pJK113	L-1M	SmaI	pBSK(+) Simple-Amp	Biomatik gene synthesis	L-1M	This work	-
-	-	-	ACTTATTGAAGACAACTATCCTTATGAAGAAGCTCAAAATGTTTGCAAGACCGAACAACCAGCAGCAGTTACTATCAATGGCTACGAAGTCGTACCATCTGACGAGTCATCGTTGTTGAAAGCTGTAGTGAATCAGCTTGTCTTCAAACTTA	pL-1M-Pip1#4 [CTAT-CAGC]	Carb	pJK114	L-1M	SmaI	pBSK(+) Simple-Amp	Biomatik gene synthesis	L-1M	This work	-
-	-	-	ACTTATTGAAGACAACAGCCTATTTCTGTTGGTATTGCGGCTAACGATGAGTTTCATATGTACGGAAGTGGAATATATGATGGAAGTTGTAATTCTAGACTGAATCATGCAGTGACAGTTATAGGTTATGGGACAAGTGAAGAAGATGGTACAAAATATTGGTTGTCTTCAAACTTA	pL-1M-Pip1#5 [CAGC-TTGG]	Carb	pJK115	L-1M	SmaI	pBSK(+) Simple-Amp	Biomatik gene synthesis	L-1M	This work	-
-	-	-	ACTTATTGAAGACAATTGGATAGTGAAGAATTCATGGGGGAGTGATTGGGGTGAGGAAGGATATATGAGAATTGCTAGAGATGTTGGAGTTGATGGTGGCCATTGTGGCATTGCAAAGGTTGCGTCGTTCCCTACTGCTGGTGTTGTCTTCAAACTT	pL-1M-Pip1#6ΔSTOP [TTGG-GGTG]	Carb	pJK116	L-1M	SmaI	pBSK(+) Simple-Amp	Biomatik gene synthesis	L-1M	This work	-
-	-	ACATGCCGTCTAACTTGGACTGGAGAGAGTCTGGGGCTGTCACTCAAGTGAAACATCAAGGTCGATGTGGAGCTGCATGGGCGTTTTCTG/ACAACAGAAAACGCCCATGCAGCTCCACATCGACCTTGATGTTTCACTTGAGTGACAGCCCCAGACTCTCTCCAGTCCAAGTTAGACGGC	-	pL-1M-KAN-Rcr3#1^C154A,C155A	Kan	pJK117	L-1M	BsaI	pAGM1311		L-1M	This work	-
-	-	ACATGCCGAATAGCATGGACTGGAGAAAGAGAGGGAGTGTCACAGGAGTCAAGGATCAAGGTGTATGTGGAGCTGCATGGGCATTTTCTG/ACAACAGAAAATGCCCATGCAGCTCCACATACACCTTGATCCTTGACTCCTGTGACACTCCCTCTCTTTCTCCAGTCCATGCTATTCGGC	-	pL-1M-KAN-Pip1#1^C153A,C154A	Kan	pJK118	L-1M	BsaI	pAGM1311		L-1M	This work	-
-	-	-	-	pL0M-C1-Pip1ΔSP^C153A,C154A	Spec	pJK151	General L0M	BpiI	EC15457, pJK110, pJK118, pJK112, pJK113, pJK114, pJK115, pJK185		L0M	This work	-
-	-	-	-	pET28b-T7::OmpA-6xHis-TEV-Cip1ΔSP_T7	Kan	pJK159	Expression	BsaI	pJK082, pJP001, pJK120, pFGH026, pJP002	-	E. coli protein purification	This work	-
-	-	-	-	pL2M-P19//2x35S::NtPR1-Pip1ΔSP^C153A,C154A-6xHis	Kan	pJK169	Binary Agro L2M	BsaI	pJK268, pICH51288, pJK002, EC15259, pICH41414, pJK151	pAGM4723, partial RB Overdrive	Peptide	This work	-
pJK107	AACTCATTGTCTTCCACTCAACCCTATCTCGGTC/AACTCTATGTCTTCGCATAAAGTGTAAAGCCTGG	-	-	pL-1V-Amp	Carb	pJK183	Cloning	BpiI	-	-	Cloning	This work	-
pJK116	TTGGTCTCAACATTTGGATAGTGAAGAATTCATGG/TTGGTCTCAACAAAAGCTCAAGCAGTAGGGAACGACGCAACC	-	-	pL-1M-Pip1#6 [TTGG-GCTT]	Carb	pJK185	L-1M	BsaI	pJK183	-	L-1M	This work	-
pJK108	TTGGTCTCAACATTTGGTTGTTGAAGAATTCATGG/TTGGTCTCAACAAAAGCTCATGCTATGTTTGGATAAGATGAC	-	-	pL-1M-Rcr3#6 [TTGG-GCTT]	Carb	pJK186	L-1M	BsaI	pJK183	-	L-1M	This work	-
-	-	-	-	pPINKa-HC-Pip1ΔSP-6xHis	Carb	pJK211	Pichia	BsaI	pJK101, pJK007, EC15259	-	Pichia protein purification	This work	-
-	-	-	-	pL2M-P19//2x35S::NtPR1a-P0P1P2P3Improved-1_R5R6	Kan	pJK235-001	Binary Agro L2M	BsaI	pJK268c, pICH51288, pJK002, pICH41414, pJK275-01	Fragment 3	HR	This work	-
-	-	-	-	pL2M-P19//2x35S::NtPR1a-P0P1P2P3Improved-2_R5R6	Kan	pJK235-002	Binary Agro L2M	BsaI	pJK268c, pICH51288, pJK002, pICH41414, pJK275-02	Fragment 3	HR	This work	-
-	-	-	-	pL2M-P19//2x35S::NtPR1a-P0P1P2P3Improved-3_R5R7	Kan	pJK235-003	Binary Agro L2M	BsaI	pJK268c, pICH51288, pJK002, pICH41414, pJK275-03	Fragment 3	HR	This work	-
-	-	-	-	pL2M-P19//2x35S::NtPR1a-P0P1P2P3Improved-4_R5R7	Kan	pJK235-004	Binary Agro L2M	BsaI	pJK268c, pICH51288, pJK002, pICH41414, pJK275-04	Fragment 3	HR	This work	-
-	-	-	-	pL2M-P19//2x35S::NtPR1a-P0P1P2P3Improved-5_R5R8	Kan	pJK235-005	Binary Agro L2M	BsaI	pJK268c, pICH51288, pJK002, pICH41414, pJK275-05	Fragment 3	HR	This work	-
-	-	-	-	pL2M-P19//2x35S::NtPR1a-P0P1P2P3Improved-6_R5R8	Kan	pJK235-006	Binary Agro L2M	BsaI	pJK268c, pICH51288, pJK002, pICH41414, pJK275-06	Fragment 3	HR	This work	-
-	-	-	-	pL2M-P19//2x35S::NtPR1a-P0P1P2P3Improved-7_R5R9	Kan	pJK235-007	Binary Agro L2M	BsaI	pJK268c, pICH51288, pJK002, pICH41414, pJK275-07	Fragment 3	HR	This work	-
-	-	-	-	pL2M-P19//2x35S::NtPR1a-P0P1P2P3Improved-8_R5R9	Kan	pJK235-008	Binary Agro L2M	BsaI	pJK268c, pICH51288, pJK002, pICH41414, pJK275-08	Fragment 3	HR	This work	-
-	-	-	-	pL2M-P19//2x35S::NtPR1a-P0P1P2R3P5improved1-R6	Kan	pJK235-009	Binary Agro L2M	BsaI	pJK268c, pICH51288, pJK002, pICH41414, pJK275-09	Fragment 5	HR	This work	-
-	-	-	-	pL2M-P19//2x35S::NtPR1a-P0P1P2R3P5improved2-R6	Kan	pJK235-010	Binary Agro L2M	BsaI	pJK268c, pICH51288, pJK002, pICH41414, pJK275-10	Fragment 5	HR	This work	-
-	-	-	-	pL2M-P19//2x35S::NtPR1a-P0P1P2R3P5improved3-R6	Kan	pJK235-011	Binary Agro L2M	BsaI	pJK268c, pICH51288, pJK002, pICH41414, pJK275-11	Fragment 5	HR	This work	-
-	-	-	-	pL2M-P19//2x35S::NtPR1a-P0P1P2R3P5improved4-R6	Kan	pJK235-012	Binary Agro L2M	BsaI	pJK268c, pICH51288, pJK002, pICH41414, pJK275-12	Fragment 5	HR	This work	-
-	-	-	-	pL2M-P19//2x35S::NtPR1a-P0P1P2R3P5improved6-R6	Kan	pJK235-013	Binary Agro L2M	BsaI	pJK268c, pICH51288, pJK002, pICH41414, pJK275-13	Fragment 5	HR	This work	-
-	-	-	-	pL2M-P19//2x35S::NtPR1a-P0P1P2R3R5Ruby1-R6	Kan	pJK235-014	Binary Agro L2M	BsaI	pJK268c, pICH51288, pJK002, pICH41414, pJK275-14	Fragment 5	HR	This work	-
-	-	-	-	pL2M-P19//2x35S::NtPR1a-P0P1P2R3R5Ruby2-R6	Kan	pJK235-015	Binary Agro L2M	BsaI	pJK268c, pICH51288, pJK002, pICH41414, pJK275-15	Fragment 5	HR	This work	-
-	-	-	-	pL2M-P19//2x35S::NtPR1a-P0P1P2R3R5Ruby3-R6	Kan	pJK235-016	Binary Agro L2M	BsaI	pJK268c, pICH51288, pJK002, pICH41414, pJK275-16	Fragment 5	HR	This work	-
-	-	-	-	pL2M-P19//2x35S::NtPR1a-P0P1P2R3R5improved5-R6	Kan	pJK235-022	Binary Agro L2M	BsaI	pJK268c, pICH51288, pJK002, pICH41414, pJK275-22	Fragment 5	HR	This work	-
pJK100-10	TTGAAGACAAGACTGAATCATGCAGTGACAG/TTGAAGACAAACAGAAATAGGCTGATTCACTAC	CTGTTGGTATTGCGGCTAGCCAAGAGTTACAGTTTTACGCGGGAGGAATATATGATGGAAGTTGTAATTCTA/AGTCTAGAATTACAACTTCCATCATATATTCCTCCCGCGTAAAACTGTAACTCTTGGCTAGCCGCAATACCA	-	pL2M-P19//2x35S::NtPR1a-P0P1P2P3i6P5i7R6	Kan	pJK235-030	Binary Agro L2M	BpiI	-	Fragment 5	HR	This work	-
pJK100-10	TTGAAGACAAGACTGAATCATGCAGTGACAG/TTGAAGACAAACAGAAATAGGCTGATTCACTAC	CTGTTGGTATTGCGGCTAGCCAAGAGTTCCAGTTTTACGCGGGAGGAATATATGATGGAAGTTGTAATTCTA/AGTCTAGAATTACAACTTCCATCATATATTCCTCCCGCGTAAAACTGGAACTCTTGGCTAGCCGCAATACCA	-	pL2M-P19//2x35S::NtPR1a-P0P1P2P3i6P5i10R6	Kan	pJK235-033	Binary Agro L2M	BpiI	-	Fragment 5	HR	This work	-
pJK235-10	TTGAAGACAAATCGCAAAGATGTCATCTTATCC/TTGAAGACAAGCTGATTCACTACAGCTTTC	TTGGTTGTTGAAGAATTCATGGGGATCTGATTGGGGCGAGAATGGGTTTATGAAAATTATAAGAGATTCTGGGGATCCTTCAGGTCTTTGTGAT/CGATATCACAAAGACCTGAAGGATCCCCAGAATCTCTTATAATTTTCATAAACCCATTCTCGCCCCAATCAGATCCCCATGAATTCTTCAACAA	ACTTATTGAAGACAACAGCCTATTTCTGTTGGTATTGCGGCTAGCCAAGATTTACAGTTTTACGCGGGAGGAATATATGATGGAAACTGTGCCGATCAAATTAATCATGCAGTGACAGTTATAGGTTATGGGACAAGTGAAGAAGATGGTACAAAATATTGGTTGTCTTCAAACTTA	pL2M-P19//2x35S::NtPR1a-P0P1P2R3P5i2-P6i7	Kan	pJK235-042	Binary Agro L2M	BpiI	-	Fragment 6	HR	This work	-
pJK235-10	TTGAAGACAAATCGCAAAGATGTCATCTTATCC/TTGAAGACAAGCTGATTCACTACAGCTTTC	TTGGTTGTTGAAGAATTCATGGGGAACAAGTTGGGGCGAGGAAGGGTATATGAGAATTATAAGAGATTCTGGGGATCCTTCAGGTCTTTGTGAT/CGATATCACAAAGACCTGAAGGATCCCCAGAATCTCTTATAATTCTCATATACCCTTCCTCGCCCCAACTTGTTCCCCATGAATTCTTCAACAA	ACTTATTGAAGACAACAGCCTATTTCTGTTGGTATTGCGGCTAGCCAAGATTTACAGTTTTACGCGGGAGGAATATATGATGGAAACTGTGCCGATCAAATTAATCATGCAGTGACAGTTATAGGTTATGGGACAAGTGAAGAAGATGGTACAAAATATTGGTTGTCTTCAAACTTA	pL2M-P19//2x35S::NtPR1a-P0P1P2R3P5i2-P6i8	Kan	pJK235-043	Binary Agro L2M	BpiI	-	Fragment 6	HR	This work	-
pJK235-10	TTGAAGACAAATCGCAAAGATGTCATCTTATCC/TTGAAGACAAGCTGATTCACTACAGCTTTC	TTGGTTGTTGAAGAATTCATGGGGAACAAGTTGGGGCGAGAATGGGTTTATGAAAATTGCTAGAGATGTTGGGGTTCCTTCAGGTCTTTGTGAT/CGATATCACAAAGACCTGAAGGAACCCCAACATCTCTAGCAATTTTCATAAACCCATTCTCGCCCCAACTTGTTCCCCATGAATTCTTCAACAA	ACTTATTGAAGACAACAGCCTATTTCTGTTGGTATTGCGGCTAGCCAAGATTTACAGTTTTACGCGGGAGGAATATATGATGGAAACTGTGCCGATCAAATTAATCATGCAGTGACAGTTATAGGTTATGGGACAAGTGAAGAAGATGGTACAAAATATTGGTTGTCTTCAAACTTA	pL2M-P19//2x35S::NtPR1a-P0P1P2R3P5i2-P6i9	Kan	pJK235-044	Binary Agro L2M	BpiI	-	Fragment 6	HR	This work	-
pJK235-10	TTGAAGACAAATCGCAAAGATGTCATCTTATCC/TTGAAGACAAGCTGATTCACTACAGCTTTC	TTGGTTGTTGAAGAATTCATGGGGAACAAGTTGGGGCGAGAATGGGTTTATGAAAATTATAAGAGATTCTGGGGATTCTGGTGGTCATTGTGGT/CGATACCACAATGACCACCAGAATCCCCAGAATCTCTTATAATTTTCATAAACCCATTCTCGCCCCAACTTGTTCCCCATGAATTCTTCAACAA	ACTTATTGAAGACAACAGCCTATTTCTGTTGGTATTGCGGCTAGCCAAGATTTACAGTTTTACGCGGGAGGAATATATGATGGAAACTGTGCCGATCAAATTAATCATGCAGTGACAGTTATAGGTTATGGGACAAGTGAAGAAGATGGTACAAAATATTGGTTGTCTTCAAACTTA	pL2M-P19//2x35S::NtPR1a-P0P1P2R3P5i2-P6i10	Kan	pJK235-045	Binary Agro L2M	BpiI	-	Fragment 6	HR	This work	-
pJK235-10	TTGAAGACAAGCTTCTCTAGCTAGAGTCG/TTGAAGACAATTCATAAACCCATTCTCGC	TGAAAATTATAAGAGATTCTGGGGATCCTTCAGGTCTTTGTGATATCGCAAAGGTTGCTTCTTATCCAAACATAGCATGA/AAGCTCATGCTATGTTTGGATAAGAAGCAACCTTTGCGATATCACAAAGACCTGAAGGATCCCCAGAATCTCTTATAATT	ACTTATTGAAGACAACAGCCTATTTCTGTTGGTATTGCGGCTAGCCAAGATTTACAGTTTTACGCGGGAGGAATATATGATGGAAACTGTGCCGATCAAATTAATCATGCAGTGACAGTTATAGGTTATGGGACAAGTGAAGAAGATGGTACAAAATATTGGTTGTCTTCAAACTTA	pL2M-P19//2x35S::NtPR1a-P0P1P2R3P5i2-P6i11	Kan	pJK235-046	Binary Agro L2M	BpiI	-	Fragment 6	HR	This work	-
pJK235-10	TTGAAGACAAGCTTCTCTAGCTAGAGTCG/TTGAAGACAATTCATAAACCCATTCTCGC	TGAAAATTATAAGAGATTCTGGGGATCCTTCAGGTCTTTGTGATATCGCAAAGATGTCATCTTTCCCAACTGCATGA/AAGCTCATGCAGTTGGGAAAGATGACATCTTTGCGATATCACAAAGACCTGAAGGATCCCCAGAATCTCTTATAATT	ACTTATTGAAGACAACAGCCTATTTCTGTTGGTATTGCGGCTAGCCAAGATTTACAGTTTTACGCGGGAGGAATATATGATGGAAACTGTGCCGATCAAATTAATCATGCAGTGACAGTTATAGGTTATGGGACAAGTGAAGAAGATGGTACAAAATATTGGTTGTCTTCAAACTTA	pL2M-P19//2x35S::NtPR1a-P0P1P2R3P5i2-P6i12	Kan	pJK235-047	Binary Agro L2M	BpiI	-	Fragment 6	HR	This work	-
pJK100-12p	TTGAAGACAACAGCCTATTTCTGTTGGTATTGCG/TTGAAGACAACAGCCTTTGTTCTGCGTAGA	GCTGCAACGGCGGACTAATGACTGTCGCTTACGACTTCTTACTTCAGAACAATGGCGGGGGCATTACCACAGAGACTAA/ATAGTTAGTCTCTGTGGTAATGCCCCCGCCATTGTTCTGAAGTAAGAAGTCGTAAGCGACAGTCATTAGTCCGCCGTTG	-	pL2M-P19//2x35S::NtPR1a-P0P1P2P4R5R6_N--	Kan	pJK235-096	Binary Agro L2M	BpiI	-	Fragment 3	HR	This work	-
pJK100-12p	TTGAAGACAACAGCCTATTTCTGTTGGTATTGCG/TTGAAGACAACAGCCTTTGTTCTGCGTAGA	GCTGCGAGGGCGGACTAATGACTAACGCTTACGACTTCTTACTTCAGAACAATGGCGGGGGCATTACCACAGAGACTAA/ATAGTTAGTCTCTGTGGTAATGCCCCCGCCATTGTTCTGAAGTAAGAAGTCGTAAGCGTTAGTCATTAGTCCGCCCTCG	-	pL2M-P19//2x35S::NtPR1a-P0P1P2P4R5R6_-N-	Kan	pJK235-097	Binary Agro L2M	BpiI	-	Fragment 3	HR	This work	-
pJK100-12p	TTGAAGACAACAGCCTATTTCTGTTGGTATTGCG/TTGAAGACAACAGCCTTTGTTCTGCGTAGA	GCTGCAACGGCGGACTAATGACTAACGCTTACGACTTCTTACTTCAGAACAATGGCGGGGGCATTACCACAGAGACTAA/ATAGTTAGTCTCTGTGGTAATGCCCCCGCCATTGTTCTGAAGTAAGAAGTCGTAAGCGTTAGTCATTAGTCCGCCGTTG	-	pL2M-P19//2x35S::NtPR1a-P0P1P2P4R5R6_NN-	Kan	pJK235-100	Binary Agro L2M	BpiI	-	Fragment 3	HR	This work	-
pJK100-011p	TTGAAGACAAGCTTCTCTAGCTAGAGTCGATC/TTGAAGACAACCAATATTTCTGACCTTCCTCATC	TTGGTTGGTGAAGAATTCATGGGGGAGTGATTGGGGTGAGAATGGATATATGAGAATTGCTAGAGATGTTGGAGTTGTCTTCAA/TTGAAGACAACTCCAACATCTCTAGCAATTCTCATATATCCATTCTCACCCCAATCACTCCCCCATGAATTCTTCACCAA - TTGAAGACAAGGAGTTCCTTCAGGTCTTTGTGATATCGCAAAGATGTCATCTTATCCAACTGCTTGA/AAGCTCAAGCAGTTGGATAAGATGACATCTTTGCGATATCACAAAGACCTGAAGGAACTCCTTGTCTTCAA	-	pL2M-P19//2x35S::NtPR1a-P0P1P2R3P45R5P6i36	Kan	pJK235-111	Binary Agro L2M	BpiI	-	Fragment 6	HR	This work	-
pJK100-011p	TTGAAGACAAGCTTCTCTAGCTAGAGTCGATC/TTGAAGACAACCAATATTTCTGACCTTCCTCATC	TTGGTTGGTGAAGAATTCATGGGGGAGTGATTGGGGTGAGAATGGATATATGAGAATTGCTAGAGATGTTGGAGTTGTCTTCAA/TTGAAGACAACTCCAACATCTCTAGCAATTCTCATATATCCATTCTCACCCCAATCACTCCCCCATGAATTCTTCACCAA - TTGAAGACAAGGAGTTCCTGGTGGCCTTTGTGATATCGCAAAGATGTCATCTTATCCAACTGCTTGA/AAGCTCAAGCAGTTGGATAAGATGACATCTTTGCGATATCACAAAGGCCACCAGGAACTCCTTGTCTTCAA	-	pL2M-P19//2x35S::NtPR1a-P0P1P2R3P45R5P6i37	Kan	pJK235-112	Binary Agro L2M	BpiI	-	Fragment 6	HR	This work	-
pJK100-011p	TTGAAGACAAGCTTCTCTAGCTAGAGTCGATC/TTGAAGACAACCAATATTTCTGACCTTCCTCATC	TTGGTTGGTGAAGAATTCATGGGGGAGTGATTGGGGTGAGAATGGATATATGAGAATTGCTAGAGATGTTGGAGTTGTCTTCAA/TTGAAGACAACTCCAACATCTCTAGCAATTCTCATATATCCATTCTCACCCCAATCACTCCCCCATGAATTCTTCACCAA - TTGAAGACAAGGAGTTGATGGTGGCCTTTGTGATATCGCAAAGATGTCATCTTATCCAACTGCTTGA/AAGCTCAAGCAGTTGGATAAGATGACATCTTTGCGATATCACAAAGGCCACCATCAACTCCTTGTCTTCAA	-	pL2M-P19//2x35S::NtPR1a-P0P1P2R3P45R5P6i38	Kan	pJK235-113	Binary Agro L2M	BpiI	-	Fragment 6	HR	This work	-
-	-	-	-	pET28b-T7::OmpA-Epic1ΔSP-6xHis_T7	Kan	pJK254	Expression	BsaI	pJK082, pJP001, pJK253, pFGH084, EC15259, pJP002	-	E. coli protein purification	This work	-
pJK157	TTGAAGACAAAGGTCAACTGAACGGATACTCAAAG/TTGAAGACAACACCGTTGGCGGGCGTAATCG	-	-	pL0M-C1-Epic2BΔSP	Spec	pJK255	L0M	BpiI	EC15457	-	L0M	This work	-
-	-	-	-	pET28b-T7::OmpA-Epic2BΔSP-6xHis_T7	Kan	pJK256	Expression	BsaI	pJK082, pJP001, pJK253, pJK255, EC15259, pJP002	-	E. coli protein purification	This work	-
-	-	CTGCAATGGCGGACTAATGACTAATGCTTACGACTTCTTACTTCAGAACGGCGGCATTACCACAGAGACTAA/ATAGTTAGTCTCTGTGGTAATGCCGCCGTTCTGAAGTAAGAAGTCGTAAGCATTAGTCATTAGTCCGCCATT	-	pL0M-nsCDS1-P0P1P2P3Improved-1_R5R6	Kan	pJK275-01	General L0M	BpiI	pICH41264, pJK110, pJK111, pJK112, pJK114, pJK107, pJK186	Fragment 3	L0M	This work	-
-	-	CTGCAATGGCGGACTAATGACTAATGCTTACGACTTCTTAATTGAAAACGGCGGCATTTCTACAGAGTCTGA/ATAGTCAGACTCTGTAGAAATGCCGCCGTTTTCAATTAAGAAGTCGTAAGCATTAGTCATTAGTCCGCCATT	-	pL0M-nsCDS1-P0P1P2P3Improved-2_R5R6	Kan	pJK275-02	General L0M	BpiI	pICH41264, pJK110, pJK111, pJK112, pJK114, pJK107, pJK186	Fragment 3	L0M	This work	-
-	-	CTGCGAGGGCGGACTAATGACTGTTGCTTACGACTTCTTAATTGAAAACGGCGGCATTTCTACAGAGTCTGA/ATAGTCAGACTCTGTAGAAATGCCGCCGTTTTCAATTAAGAAGTCGTAAGCAACAGTCATTAGTCCGCCCTC	-	pL0M-nsCDS1-P0P1P2P3Improved-3_R5R7	Kan	pJK275-03	General L0M	BpiI	pICH41264, pJK110, pJK111, pJK112, pJK114, pJK107, pJK186	Fragment 3	L0M	This work	-
-	-	CTGCGAGGGCGGACTAATGACTGTTGCTTACGACTTCTTAATTGAAAACGGCGGCATTACTACAGAGACTAA/ATAGTTAGTCTCTGTAGTAATGCCGCCGTTTTCAATTAAGAAGTCGTAAGCAACAGTCATTAGTCCGCCCTC	-	pL0M-nsCDS1-P0P1P2P3Improved-4_R5R7	Kan	pJK275-04	General L0M	BpiI	pICH41264, pJK110, pJK111, pJK112, pJK114, pJK107, pJK186	Fragment 3	L0M	This work	-
-	-	CTGCGAGGGCGGACTAATGACTGTTGCTTACGACTTCTTACTTGAAAACGGCGGCATTACTACAGAGACTAA/ATAGTTAGTCTCTGTAGTAATGCCGCCGTTTTCAAGTAAGAAGTCGTAAGCAACAGTCATTAGTCCGCCCTC	-	pL0M-nsCDS1-P0P1P2P3Improved-5_R5R8	Kan	pJK275-05	General L0M	BpiI	pICH41264, pJK110, pJK111, pJK112, pJK114, pJK107, pJK186	Fragment 3	L0M	This work	-
-	-	CTGCGAGGGCGGACTAATGACTGTTGCTTACGACTTCTTACTTGAAAACAATGGCGGGGGCATTACTACAGAGACTAA/ATAGTTAGTCTCTGTAGTAATGCCCCCGCCATTGTTTTCAAGTAAGAAGTCGTAAGCAACAGTCATTAGTCCGCCCTC	-	pL0M-nsCDS1-P0P1P2P3Improved-6_R5R8	Kan	pJK275-06	General L0M	BpiI	pICH41264, pJK110, pJK111, pJK112, pJK114, pJK107, pJK186	Fragment 3	L0M	This work	-
-	-	CTGCAATGGCGGACTAATGACTAATGCTTACGACTTCTTACTTGAAAACGGCGGCATTACTACAGAGACTAA/ATAGTTAGTCTCTGTAGTAATGCCGCCGTTTTCAAGTAAGAAGTCGTAAGCATTAGTCATTAGTCCGCCATT	-	pL0M-nsCDS1-P0P1P2P3Improved-7_R5R9	Kan	pJK275-07	General L0M	BpiI	pICH41264, pJK110, pJK111, pJK112, pJK114, pJK107, pJK186	Fragment 3	L0M	This work	-
-	-	CTGCAATGGCGGACTAATGACTAATGCTTACGACTTCTTACTTCAGAACAATGGCGGGGGCATTACCACAGAGTCTGA/ATAGTCAGACTCTGTGGTAATGCCCCCGCCATTGTTCTGAAGTAAGAAGTCGTAAGCATTAGTCATTAGTCCGCCATT	-	pL0M-nsCDS1-P0P1P2P3Improved-8_R5R9	Kan	pJK275-08	General L0M	BpiI	pICH41264, pJK110, pJK111, pJK112, pJK114, pJK107, pJK186	Fragment 3	L0M	This work	-
-	-	-	ACTTATTGAAGACAACAGCCTATTTCTGTTGGTATTGCGGCTAGCCAAGATTTACAGTTTTACGCGGGAGGAATATATGATGGAAACTGTGCCGATCAAATTAATCATGCAGTGACAGTTATAGGTTATGGGACAGATGAAGAAGGTCAGAAATATTGGTTGTCTTCAAACTTA	pL0M-nsCDS1-P0P1P2R3P5improved1-R6	Kan	pJK275-09	General L0M	BpiI	pICH41264, pJK110, pJK111, pJK112, pJK105, pJK114, pJK186	Fragment 5	L0M	This work	-
-	-	-	ACTTATTGAAGACAACAGCCTATTTCTGTTGGTATTGCGGCTAGCCAAGATTTACAGTTTTACGCGGGAGGAATATATGATGGAAACTGTGCCGATCAAATTAATCATGCAGTGACAGTTATAGGTTATGGGACAAGTGAAGAAGATGGTACAAAATATTGGTTGTCTTCAAACTTA	pL0M-nsCDS1-P0P1P2R3P5improved2-R6	Kan	pJK275-10	General L0M	BpiI	pICH41264, pJK110, pJK111, pJK112, pJK105, pJK114, pJK186	Fragment 5	L0M	This work	-
-	-	-	ACTTATTGAAGACAACAGCCTATTTCTGTTGGTATTGCGGCTAGCCAAGATTTACAGTTTTACGCGGGAGGAATATATGATGGAAGTTGTAATTCTAGACTGAATCATGCAGTGACAGTTATAGGTTATGGGACAGATGAAGAAGGTCAGAAATATTGGTTGTCTTCAAACTTA	pL0M-nsCDS1-P0P1P2R3P5improved3-R6	Kan	pJK275-11	General L0M	BpiI	pICH41264, pJK110, pJK111, pJK112, pJK105, pJK114, pJK186	Fragment 5	L0M	This work	-
-	-	-	ACTTATTGAAGACAACAGCCTATTTCTGTTGGTATTGCGGCTAACGATGAGTTTCATATGTACGGAAGTGGAATATATGATGGAAACTGTGCCGATCAAATTAATCATGCAGTGACAGTTATAGGTTATGGGACAGATGAAGAAGGTCAGAAATATTGGTTGTCTTCAAACTTA	pL0M-nsCDS1-P0P1P2R3P5improved4-R6	Kan	pJK275-12	General L0M	BpiI	pICH41264, pJK110, pJK111, pJK112, pJK105, pJK114, pJK186	Fragment 5	L0M	This work	-
-	-	-	ACTTATTGAAGACAACAGCCTATTTCTGTTGGTATTGCGGCTAGCCAAGATTTTCAGATGTACGGAAGTGGAATATATGATGGAAACTGTGCCGATAGACTGAATCATGCAGTGACAGTTATAGGTTATGGGACAGATGAAGAAGATGGTCAGAAATATTGGTTGTCTTCAAACTTA	pL0M-nsCDS1-P0P1P2R3P5improved6-R6	Kan	pJK275-13	General L0M	BpiI	pICH41264, pJK110, pJK111, pJK112, pJK105, pJK114, pJK186	Fragment 5	L0M	This work	-
-	-	-	ACTTATTGAAGACAACAGCCTATTTCTGTTGGTATTGCGGCTAACCAAGAGTTACAGTTTTACGGAAGTGGAACTTATGATGGAAGTTGTAATGATAGACTGAATCATGCAGTGACAGTTATAGGTTATGGGACAGATGAAGAAGATGGTACAAAATATTGGTTGTCTTCAAACTTA	pL0M-nsCDS1-P0P1P2R3R5Ruby1-R6	Kan	pJK275-14	General L0M	BpiI	pICH41264, pJK110, pJK111, pJK112, pJK105, pJK114, pJK186	Fragment 5	L0M	This work	-
-	-	-	ACTTATTGAAGACAACAGCCTATTTCTGTTGGTATTGCGGCTAACGATGAGTTTCATATGTACGGAAGTGGAACTTATGATGGAAGTTGTAATGATAGACTGAATCATGCAGTGACAGTTATAGGTTATGGGACAGATGAAGAAGATGGTACAAAATATTGGTTGTCTTCAAACTTA	pL0M-nsCDS1-P0P1P2R3R5Ruby2-R6	Kan	pJK275-15	General L0M	BpiI	pICH41264, pJK110, pJK111, pJK112, pJK105, pJK114, pJK186	Fragment 5	L0M	This work	-
-	-	-	ACTTATTGAAGACAACAGCCTATTTCTGTTGGTATTGCGGCTAACCAAGAGTTACAGTTTTACGGAAGTGGAATATATGATGGAAGTTGTAATTCTAGACTGAATCATGCAGTGACAGTTATAGGTTATGGGACAAGTGAAGAAGATGGTACAAAATATTGGTTGTCTTCAAACTTA	pL0M-nsCDS1-P0P1P2R3R5Ruby3-R6	Kan	pJK275-16	General L0M	BpiI	pICH41264, pJK110, pJK111, pJK112, pJK105, pJK114, pJK186	Fragment 5	L0M	This work	-
-	-	-	ACTTATTGAAGACAACAGCCTATTTCTGTTGGTATTGCGGCTAGCCAAGATTTACAGTTTTACGGAAGTGGAATATATGATGGAAACTGTGCCGATAGACTGAATCATGCAGTGACAGTTATAGGTTATGGGACAGATGAAGAAGATGGTCAGAAATATTGGTTGTCTTCAAACTTA	pL0M-nsCDS1-P0P1P2R3R5improved-R6	Kan	pJK275-22	General L0M	BpiI	pICH41264, pJK110, pJK111, pJK112, pJK105, pJK114, pJK186	Fragment 5	L0M	This work	-
pJK419-03	TTGAAGACAAGCCAGAAAGTGAAACAGCATTATTACAAG/TTGAAGACAATGGCACGACTTGATAACTCCTTATTTG	-	-	pL2M-P19//2x35S::NtPR1a-SmRcr3ΔSP^D244P	Kan	pJK419-19	Binary Agro L2M	BpiI	-	-	HR/ABPP	This work	-
pJK419-14	TTGAAGACAATCCTTCAGGTCATTGTGACATCACCAA/TTGAAGACAAAGGATCTCCAGTACCTCTTATAATTCTC	-	-	pL2M-P19//2x35S::NtRCR3^K194N,DPS	Kan	pJK419-20	Binary Agro L2M	BpiI	-	-	HR/ABPP	This work	-
pJK419-06	TTGAAGACAATCCTTCAGGTCATTGTGACATCACCAA/TTGAAGACAAAGGATCTCCAGTACCTCTTATAATTCTC	-	-	pL2M-P19//2x35S::NtRCR3^DPS	Kan	pJK419-22	Binary Agro L2M	BpiI	-	-	HR/ABPP	This work	-
pJK432	TTGAAGACAATCCTTCAGGTCATTGTGACATCACCAA/TTGAAGACAAAGGATCTCCAGTACCCCTTATAATTCTC	-	-	pL2M-P19//2x35S::NtPR1a-rNbRcr3ΔSP^DPS	Kan	pJK479	Binary Agro L2M	BpiI	-	-	HR/ABPP	This work	-
pJK479	TTGAAGACAAAATGGAGGATTGATGACCAATGC/TTGAAGACAACATTGCAGCCATAGTTATTGGTGG	-	-	pL2M-P19//2x35S::NtPR1a-rNbRcr3ΔSP^G194N,DPS	Kan	pJK484	Binary Agro L2M	BpiI	-	-	HR/ABPP	This work	-
pJK419-03	TTGAAGACAATCTGCAGTTGGAGCACTAGA/TTGAAGACAACGGCATGTCATCATCACTTATATCATC	-	-	pL2M-P19//2x35S::NtPR1a-SmRcr3ΔSP^Rcr3#1	Kan	pJK595-07	Binary Agro L2M	BpiI	pJK103	-	HR	This work	-
pJK419-03	TTGAAGACAACTATCCATACAATGGGCAACAATAC/TTGAAGACAAGCAGCCCATGTTGTTTGTGG	-	-	pL2M-P19//2x35S::NtPR1a-SmRcr3ΔSP^Rcr3#3	Kan	pJK595-09	Binary Agro L2M	BpiI	pJK105	-	HR	This work	-
pJK419-03	TTGAAGACAACAGCCAGTGTCGATTGGAATTG/TTGAAGACAAATAGTCTGATTCCTTTGAAATTCCG	-	-	pL2M-P19//2x35S::NtPR1a-SmRcr3ΔSP^Rcr3#4	Kan	pJK595-10	Binary Agro L2M	BpiI	pJK106	-	HR	This work	-
pJK419-03	TTGAAGACAATTGGTTGTTGAAGAATTCATGG/TTGAAGACAAGCTGTTTGGTTACGGCTTGTA	-	-	pL2M-P19//2x35S::NtPR1a-SmRcr3ΔSP^Rcr3#5	Kan	pJK595-11	Binary Agro L2M	BpiI	pJK107	-	HR	This work	-
pJK419-03	TTGAAGACAAGCTTCTCTAGCTAGAGTCGATC/TTGAAGACAACCAATATTTCTGGCCCTGCC	-	-	pL2M-P19//2x35S::NtPR1a-SmRcr3ΔSP^Rcr3#6	Kan	pJK595-12	Binary Agro L2M	BpiI	pJK186	-	HR	This work	-
-			TTGAAGACAAAGGTCGCAACTTAAAAGAATTATCCATGCTTGAAAGGCATGAAAATTGGATGGTTCATCATGGACGTGTATACAAAGATGATATAGAAAAAGAACACCGCTTCAAGACATTCAAGGAAAACGTTGAGTTCATCGAATCTTTCAACAAGAACGGAACTCAACGTTATAAGCTAGCCGTCAATAAATATGCTGATCTGACCACTGAGGAATTCACAACATCATTTATGGGGCTCGACACTTCATTACTATCCCAGCAAGAATCAACAGCTACAACAACGTCCTTTAAATATGATAGTGTGACTGAAGTGCCGAATAGCATGGACTGGAGAAAGAGAGGGAGTGTCACAGGAGTCAAGGATCAAGGTGTATGTGGATGTTGTTGGGCATTTT…	pL2M-P19-2x35S::NtPR1a-Hybrid	Kan	pJK607	Binary Agro L2M	BpiI	pJK497	-	-	This work	-
pJK607	TTGAAGACAATTGGATAGTGAAGAATTCATGGG/TTGAAGACAAGCTGATTCACTACAGCTTTCAAC	CAGCCTATTTCTGTTGGTATTGCGGCTAGCCAAGAGTTTCAGTTTTACGCGGGAGGAATATATGATGGAAGTTGTGCCGATATTGTCTTCAA/TTGAAGACAATATCGGCACAACTTCCATCATATATTCCTCCCGCGTAAAACTGAAACTCTTGGCTAGCCGCAATACCAACAGAAATAG - TTGAAGACAAGATAGAATTAATCATGCAGTGACAGTTATAGGTTATGGGACAAGTGAAGAAGATGGTACAAAATA/CCAATATTTTGTACCATCTTCTTCACTTGTCCCATAACCTATAACTGTCACTGCATGATTAATTCTATCTTGTCTTCAA	-	pL2M-P19///2x35S::NtPR1a-Pip1+ΔSP	Kan	pJK607-5i6	Binary Agro L2M	BpiI	-	-	-	This work	-
pJK607-5i6	TTGAAGACAAGCTTCTCTAGCTAGAGTCGATC/TTGAAGACAATCCACATACACCTTGATCCTTGAC - TTGAAGACAATGGATGTTGTTGGGCATTTTCTG/TTGAAGACAAAAGCTCAGTGGTGATGGTGATGATGGCCACCAGCAGTAGGATACGATGACATC	-	-	pL2M-P19///2x35S::NtPR1a-Pip1+ΔSP-6xHis	Kan	pJK674	Binary Agro L2M	BpiI	-	-	HR/Peptide	This work	-
pJK674	TTGAAGACAATCCACATACACCTTGATCCTTGAC/TTGAAGACAATGGAGCAGCTTGGGCATTTTCTGCGGC	-	-	pL2M-P19///2x35S::NtPR1a-Pip1+ΔSP^C153A,C154A-6xHis	Kan	pJK675	Binary Agro L2M	BpiI	-	-	Peptide	This work	-
pJK674	TTGAAGACAAGGTGTCATCGTATCCTACTGCTGGT/TTGAAGACAACAATCTATCGGCACAACTTCCATCATATATTCC - TTGAAGACAAATTGAATCATGCAGTGACAGTTATAGGTTATGG/TTGAAGACAACACCTTTGCAATATCACAATGGCCAC	-	-	pL2M-P19///2x35S::NtPR1a-Pip1++ΔSP-6xHis	Kan	pJK676	Binary Agro L2M	BpiI	-	Pip1+^L285/M339	HR/Peptide	This work	-
pJK675	TTGAAGACAAGGTGTCATCGTATCCTACTGCTGGT/TTGAAGACAACAATCTATCGGCACAACTTCCATCATATATTCC - TTGAAGACAAATTGAATCATGCAGTGACAGTTATAGGTTATGG/TTGAAGACAACACCTTTGCAATATCACAATGGCCAC	-	-	pL2M-P19///2x35S::NtPR1a-Pip1++ΔSP^C153A,C154A-6xHis	Kan	pJK677	Binary Agro L2M	BpiI	-	Pip1+^L285/M339	Peptide	This work	-
